# Supplementary material for: Chemical identification of an aggregation pheromone in the termite Reticulitermes speratus
Source: Sci Rep. 2020 May 4;10:7424. doi: 10.1038/s41598-020-64388-4 (PMC7198579; doi:10.1038/s41598-020-64388-4)
Supplement: Supplementary file 2 — Supplementary Information2. [file 41598_2020_64388_MOESM2_ESM.xlsx]

## Sheet: GC results
Peak No.	Compound name	Kobats index	Worker extracts																														Shelter paper extracts
			Hexane fraction					10%DEE fraction					30%DEE fraction					50%DEE fraction					DEE fraction					Acidic fraction					Hexane fraction			50%DEE fraction
			Colony A	Colony B	Colony K	Colony L		Colony A	Colony B	Colony K	Colony L		Colony A	Colony B	Colony K	Colony L		Colony A	Colony B	Colony K	Colony L		Colony A	Colony B	Colony K	Colony L		Colony A	Colony B	Colony K	Colony L		Colony C	Colony F		Colony C	Colony F
1	3-Octanol	982	0	0	0	0		0	0	0	0		3.9	1.4	0	0		0	0	5.2139	2.1366		0	0	0	0		0	0	0	0		0	0		0	0
2	n-Dodecane	1200	0.64	0.57	0	0.979484		0	0	0	0		0	0	0	0		0	0	0	0		0	0	0	0		0	0	0	0		0.33	0.43		0	0
3	Indole	1263	0	0	0	0		0	0	0	0		0.64	0.63	0	0		0	0	0	0		0	0	0	0		0	0	0	0		0	0		0	0
4	n-Tridecane	1300	0.2	1.23	0.426328	0		0	0	0	0		0	0	0	0		0	0	0	0		0	0	0	0		0	0	0	0		0	1.72		0	0
5	n-Tetradecane	1400	0.79	0.66	0.722189	1.11139		0	0	0	0		0	0	0	0		0	0	0	0		0	0	0	0		0	0	0	0		0.56	2.26		0	0
6	Neryl (S)-2-methylbutanoate	1431	0	0	0	0		0.28	0	0	0		0	0	0.628852	0		0	0	0	0		0	0	0	0		0	0	0	0		0	0		0	0
7	1-Dodecanol	1449	0	0	0	0		0	0	0	0		0	0	1.0387	0		0	0	1.70468	1.70172		0	0	4.81429	2.06542		0	0	0	0		0	0		0	1.64
8	Butylated hydroxytoluene	1497	0	0	0	0		1.12	4.31	0	0		20.25	14.25	4.06095	3.57962		29.92	21.23	9.41288	9.87206		73.16	66.76	23.1854	12.4867		0	0	0	0		0	0		0.85	1.06
9	n-Hexadecane	1600	0.55	0.52	0.762253	0.962645		0	0	0	0		0	0	0	0		0	0	0	0		0	0	0	0		0	0	0	0		0.66	1.84		0	0
10	2-Phenylundecane	1700	0.51	0.51	1.0314	1.16472		0	0	0	0		0	0	0	0		0	0	0	0		0	0	0	0		0	0	0	0		0.49	0.49		0	0
11	Myristic acid	1741	0	0	0	0		0	0	0	0		0	0	0	4.17405		0.62	0.91	0.517906	2.35929		0	0	0	1.50669		0.13	0	0.770439	0.789543		0	0		0	0
12	n-Octadecane	1800	0	0	0.863955	1.28259		0	0	0	0		0	0	0	0.810825		0	0	0	0		0	0	0	0		0	0	0	0		1.08	1.91		0	0
13	1-o-Octanoyl-xylitol	1833	0	0	0	0		0	0	0	0		0	0	0	0		0	0	0	0		0	0	0	0		0	0	0	0		0	0		0	2.06
14	1-Hexadecanol	1850	0	0	0	0		0	0	0	0		0	0	0	0		0	0	0	0		0	0	0	0		0	0	0.589658	0.58065		0	0		9.09	0
15	n-Nonadecane	1900	0	0	0	0		0	0	0	0		0	0	0	0		0	0	0	0		0	0	0	0		0	0	0	0		0.23	0		0	0
16	Dibutyl phthalate	1933	0	0	0	0		0	0	0	0		4.85	4.18	0	0		0	0	0	0		0	0	0	0		0	0	0	0		0	0		0	0
17	Palmitic acid	1947	0	0	0	0		0	0	0	0		1.28	3.36	3.65735	3.38148		2.45	4.43	0.617771	0.842455		0	0	0	0.606441		0.97	4.35	0	3.19853		0	0		2.01	2.99
18	n-Eicosane	2000	0	0	0	0		0	0	0	0		0	0	0.760254	0		0	0	0	0		0	0	0	0		0	0	0	0		0	0.57		0	0
19	1-Octadecanol	2048	0	0	0	0		0	0	0	0		0	0	0	0		0	0	0.636351	0.512616		0	0	0	0		0	0	0	0		0	0		6.25	0
20	n-Heneicosane	2100	0	0	0	0		0	0	0	0		0	0	0	0		0	0	0	0		0	0	0	0		0	0	0	0		0	0.33		0	0
21	Oleic acid	2103	0	0	0	0		0	0	0	0		0	0	0	0		0	0	0	0.829849		0	0	0	0.367882		2.63	5.86	73.269	70.1532		0	0		0	0
22	trans-Vaccenic acid	2124	0	0	0	0		0	0	0	0		0	21.8	0	0		12.55	23.29	1.55604	1.77105		0	0	0	0		0	0	0	4.28123		0	0		0.64	2.67
23	Butyl citrate	2132	0	0	0	0		0	0	0	0		0	0	0	0		0	0	0	0		0	0	0	0		0	0	0	0		0	0		0	2.57
24	Stearic acid	2146	0	0	0	0		0	0	0	0		0	0	0	0		0	0	0	0		0	0	0	0		0	1.95	2.80277	2.96202		0	0		0	0
25	n-Docosane	2200	0	0	0	0		0	0	0	0		0	0	0	0		0	0	0	0		0	0	0	0		0	0	0	0		0.21	0.97		0	0
26	Tributyl acetylcitrate	2228	0	0	0	0		0	0	0	0		0	0	0	0		0	0	0	0		0	0	0	0		0	0	0	0		1.9	0		71.79	15.93
27	n-Tricosane	2300	6.45	6.66	6.79042	7.35034		0	0	0	0		0	0	0	0		0	0	0	0		0	0	0	0		0	0	0	0		6.01	8.85		0	0
28	11-Methyltricosane	2308	0	0	0	0		0	0	0	0		0	0	0	2.19262		0	0	1.30522	2.8509		0	0	0	0.683031		0	0	0	0		0.36	0.37		0	0
29	2-Methyltricosane	2371	1.99	1.55	2.62166	3.53063		0	0	0	0		0	0	0	1.89019		0	0	0	0		0	0	0	0		0	0	0	0		1.8	1.36		0	0
30	Bis(2-ethylhexyl) adipate	2375	0	0	0	0		0.41	0.88	0	0		0	0	1.83337	0		0	0	0	0		0	0	0	0		0	0	0	0		0	0		0	0
31	n-Tetracosane	2400	2.08	2.82	1.40431	1.70638		0	0	0	0		0	0	0	0		0	0	0	0		0	0	0	0		0	0	0	0		2.85	2.78		0	0
32	13-Methylpentacosane	2408	0	0	0	0		0	0	0	0		0	0	0	0		0	0	0	0		0	0	0	0		0	0	0	0		0.38	0		0	0
33	1,3-Diaceto-2-myristin	2416	0	0	0	0		0	0	0	0		0	0	0	0		0	0	0	0		0	0	0	0		0	0	0	0		0	0		0	18.08
34	2-Methyltetracosane	2471	7.02	6.31	0	0		0	0	0	0		0	0	0	0		0	0	1.31218	0.882371		0	0	0	0		0	0	0	0		11.56	7.17		0	0
35	n-Pentacosane	2500	12.64	13.05	8.32828	9.31212		2.87	2.21	0	0		0	0	0	0		0	0	0.613126	0.661779		0	0	0	0		0	0	0	0.291741		17.32	20.5		0	0
36	Bis(2-ethylhexyl) phthalate	2516	0	0	0	0		9.12	24.21	0	0		7.92	11.42	17.9489	14.733		1.8	3.01	0.613126	0.661779		16.48	9.21	0	0		0	0	0	0		0	0		0	0
37	2-Methylpentacosane	2528	0	0	21.0205	23.3561		0	0	0	30.0836		0	0	0	0		0	0	0	0		0	0	0	0		0	0	0	0.234384		5.05	3.75		0	0
38	11-Methylpentacosane	2540	6.74	5.71	0	0		0	0	0	0		0	0	0	0		0	0	0	0		0	0	0	0		0	0	0	0		0	6.77		0	0
39	3-Methylpentacosane	2577	7.94	2.64	0	17.0133		3.87	3.46	31.9558	24.9768		0	0	0	0		0	0	0	0		0	0	0	0		0	0	0	0		9.65	6.88		0	0
40	2,3-Bis(acetyloxy)propyl hexadecanoate	2601	0	0	0	0		0	0	0	0		0	0	0	0		0	0	0	0		0	0	0	0		0	0	0	0		0	0		0	4.5
41	n-Heptacosane	2700	5.63	8.47	4.8211	3.04791		26.77	9.91	0	0		4.73	3.32	0	0		0	0	0	0		4.04	7.82	0	0		0	0	0	0		0.81	0.89		0	0
42	2-Methylheptacosane	2763	3.58	4.9	0	0		6.34	4.98	0	0		0	0	0	0		0	0	0	0		0	0	0	0		0	0	0	0		0	0		0	0
43	3-Methylheptacosane	2773	3.05	3.72	3.64484	1.77654		5.69	4.32	0	0		0	0	0	0		0	0	0	0		0	0	0	0		0	0	0	0		0	0		0	0
44	2-(Acetyloxy)-1-[(acetyloxy)methyl]ethyl octadecanoate	2793	0	0	0	0		0	0	0	0		0	0	0	0		0	0	0	0		0	0	0	0		0	0	0	0		0	0		0	4.91
45	Squalene	2819	1.54	0	0	0		0	0	0	0		0	2.22	0.641367	0		0	0	0	0.350848		0	0	0	0		0	0	0	0		0	0		0	0
46	n-Nonacosane	2900	1.21	1.61	0	0		12.43	16.63	0	0		0	0	0	0		0	0	0	0		0	0	0	0		0	0	0	0		0	0		0	0
47	n-Hentriacontane	3100	0	0	0	0		7.72	1.21	0	0		0	0	0	0		0	0	0	0		0	0	0	0		0	0	0	0		0	0		0	0
48	Cholesterol	3146	0	0	0	0		0	0	0	0		0	0	0	0		36.1	26.53	8.13322	2.94334		0	0	54.5957	20.1984		0	0	0.839627	1.54156		0	0		0.18	0.25

## Sheet: 1) Fractions
colony	treatment	dose[worker_eq]	replicaiton	id	left(sample)	right(solvent)	middle	total	rate_sample	rate_solvent
180522D	Negative	0	1	180522DNegative1	0	0	30	30	0	0
180522D	Negative	0	2	180522DNegative2	0	0	30	30	0	0
180522D	Negative	0	3	180522DNegative3	1	0	29	30	0.0333333	0
180522D	Negative	0	4	180522DNegative4	0	0	30	30	0	0
180522D	Negative	0	5	180522DNegative5	0	0	30	30	0	0
180522D	Negative	0	6	180522DNegative6	0	3	27	30	0	0.1
180522D	Negative	0	7	180522DNegative7	0	0	30	30	0	0
180522D	Negative	0	8	180522DNegative8	0	1	29	30	0	0.0333333
180522D	Negative	0	9	180522DNegative9	12	0	18	30	0.4	0
180522D	Negative	0	10	180522DNegative10	1	2	27	30	0.0333333	0.0666667
180522D	Crude	1	1	180522DCrude1	2	1	27	30	0.0666667	0.0333333
180522D	Crude	1	2	180522DCrude2	1	0	29	30	0.0333333	0
180522D	Crude	1	3	180522DCrude3	2	0	28	30	0.0666667	0
180522D	Crude	1	4	180522DCrude4	5	0	25	30	0.166667	0
180522D	Crude	1	5	180522DCrude5	0	0	30	30	0	0
180522D	Crude	1	6	180522DCrude6	0	0	30	30	0	0
180522D	Crude	1	7	180522DCrude7	19	2	9	30	0.633333	0.0666667
180522D	Crude	1	8	180522DCrude8	4	0	26	30	0.133333	0
180522D	Crude	1	9	180522DCrude9	15	1	14	30	0.5	0.0333333
180522D	Crude	1	10	180522DCrude10	1	0	29	30	0.0333333	0
180522D	Neutral	1	1	180522DNeutral1	1	1	28	30	0.0333333	0.0333333
180522D	Neutral	1	2	180522DNeutral2	7	0	23	30	0.233333	0
180522D	Neutral	1	3	180522DNeutral3	1	0	29	30	0.0333333	0
180522D	Neutral	1	4	180522DNeutral4	10	0	20	30	0.333333	0
180522D	Neutral	1	5	180522DNeutral5	12	0	18	30	0.4	0
180522D	Neutral	1	6	180522DNeutral6	14	0	16	30	0.466667	0
180522D	Neutral	1	7	180522DNeutral7	5	0	25	30	0.166667	0
180522D	Neutral	1	8	180522DNeutral8	0	0	30	30	0	0
180522D	Neutral	1	9	180522DNeutral9	13	0	17	30	0.433333	0
180522D	Neutral	1	10	180522DNeutral10	8	0	22	30	0.266667	0
180522D	Acid	1	1	180522DAcid1	6	1	23	30	0.2	0.0333333
180522D	Acid	1	2	180522DAcid2	3	0	27	30	0.1	0
180522D	Acid	1	3	180522DAcid3	6	0	24	30	0.2	0
180522D	Acid	1	4	180522DAcid4	1	1	28	30	0.0333333	0.0333333
180522D	Acid	1	5	180522DAcid5	0	0	30	30	0	0
180522D	Acid	1	6	180522DAcid6	1	2	27	30	0.0333333	0.0666667
180522D	Acid	1	7	180522DAcid7	5	0	25	30	0.166667	0
180522D	Acid	1	8	180522DAcid8	0	0	30	30	0	0
180522D	Acid	1	9	180522DAcid9	1	0	29	30	0.0333333	0
180522D	Acid	1	10	180522DAcid10	0	16	14	30	0	0.533333
180522D	Basic	1	1	180522DBasic1	0	4	26	30	0	0.133333
180522D	Basic	1	2	180522DBasic2	0	0	30	30	0	0
180522D	Basic	1	3	180522DBasic3	2	4	24	30	0.0666667	0.133333
180522D	Basic	1	4	180522DBasic4	5	1	24	30	0.166667	0.0333333
180522D	Basic	1	5	180522DBasic5	0	0	30	30	0	0
180522D	Basic	1	6	180522DBasic6	0	2	28	30	0	0.0666667
180522D	Basic	1	7	180522DBasic7	2	2	26	30	0.0666667	0.0666667
180522D	Basic	1	8	180522DBasic8	0	1	29	30	0	0.0333333
180522D	Basic	1	9	180522DBasic9	1	1	28	30	0.0333333	0.0333333
180522D	Basic	1	10	180522DBasic10	3	1	26	30	0.1	0.0333333
180522D	Hexane	1	1	180522DHexane1	0	0	30	30	0	0
180522D	Hexane	1	2	180522DHexane2	1	0	29	30	0.0333333	0
180522D	Hexane	1	3	180522DHexane3	5	0	25	30	0.166667	0
180522D	Hexane	1	4	180522DHexane4	18	1	11	30	0.6	0.0333333
180522D	Hexane	1	5	180522DHexane5	12	1	17	30	0.4	0.0333333
180522D	Hexane	1	6	180522DHexane6	14	1	5	20	0.7	0.05
180522D	Hexane	1	7	180522DHexane7	1	0	29	30	0.0333333	0
180522D	Hexane	1	8	180522DHexane8	0	0	30	30	0	0
180522D	Hexane	1	9	180522DHexane9	13	1	16	30	0.433333	0.0333333
180522D	Hexane	1	10	180522DHexane10	2	0	28	30	0.0666667	0
180522D	10%DEE	1	1	180522D10%DEE1	5	4	21	30	0.166667	0.133333
180522D	10%DEE	1	2	180522D10%DEE2	9	0	21	30	0.3	0
180522D	10%DEE	1	3	180522D10%DEE3	6	0	24	30	0.2	0
180522D	10%DEE	1	4	180522D10%DEE4	3	3	24	30	0.1	0.1
180522D	10%DEE	1	5	180522D10%DEE5	1	5	24	30	0.0333333	0.166667
180522D	10%DEE	1	6	180522D10%DEE6	1	5	24	30	0.0333333	0.166667
180522D	10%DEE	1	7	180522D10%DEE7	1	5	24	30	0.0333333	0.166667
180522D	10%DEE	1	8	180522D10%DEE8	1	0	29	30	0.0333333	0
180522D	10%DEE	1	9	180522D10%DEE9	2	1	27	30	0.0666667	0.0333333
180522D	10%DEE	1	10	180522D10%DEE10	7	0	23	30	0.233333	0
180522D	30%DEE	1	1	180522D30%DEE1	2	0	28	30	0.0666667	0
180522D	30%DEE	1	2	180522D30%DEE2	0	0	30	30	0	0
180522D	30%DEE	1	3	180522D30%DEE3	9	1	20	30	0.3	0.0333333
180522D	30%DEE	1	4	180522D30%DEE4	2	0	28	30	0.0666667	0
180522D	30%DEE	1	5	180522D30%DEE5	0	0	30	30	0	0
180522D	30%DEE	1	6	180522D30%DEE6	0	7	23	30	0	0.233333
180522D	30%DEE	1	7	180522D30%DEE7	3	0	27	30	0.1	0
180522D	30%DEE	1	8	180522D30%DEE8	0	0	30	30	0	0
180522D	30%DEE	1	9	180522D30%DEE9	0	0	30	30	0	0
180522D	30%DEE	1	10	180522D30%DEE10	0	1	29	30	0	0.0333333
180522D	50%DEE	1	1	180522D50%DEE1	2	1	27	30	0.0666667	0.0333333
180522D	50%DEE	1	2	180522D50%DEE2	2	2	26	30	0.0666667	0.0666667
180522D	50%DEE	1	3	180522D50%DEE3	1	1	28	30	0.0333333	0.0333333
180522D	50%DEE	1	4	180522D50%DEE4	3	0	27	30	0.1	0
180522D	50%DEE	1	5	180522D50%DEE5	2	0	28	30	0.0666667	0
180522D	50%DEE	1	6	180522D50%DEE6	3	0	27	30	0.1	0
180522D	50%DEE	1	7	180522D50%DEE7	11	0	19	30	0.366667	0
180522D	50%DEE	1	8	180522D50%DEE8	10	0	20	30	0.333333	0
180522D	50%DEE	1	9	180522D50%DEE9	1	11	18	30	0.0333333	0.366667
180522D	50%DEE	1	10	180522D50%DEE10	1	0	29	30	0.0333333	0
180522D	DEE	1	1	180522DDEE1	0	4	26	30	0	0.133333
180522D	DEE	1	2	180522DDEE2	8	0	22	30	0.266667	0
180522D	DEE	1	3	180522DDEE3	0	4	26	30	0	0.133333
180522D	DEE	1	4	180522DDEE4	7	5	18	30	0.233333	0.166667
180522D	DEE	1	5	180522DDEE5	0	13	17	30	0	0.433333
180522D	DEE	1	6	180522DDEE6	1	1	0	2	0.5	0.5
180522D	DEE	1	7	180522DDEE7	7	0	23	30	0.233333	0
180522D	DEE	1	8	180522DDEE8	5	3	22	30	0.166667	0.1
180522D	DEE	1	9	180522DDEE9	1	0	29	30	0.0333333	0
180522D	DEE	1	10	180522DDEE10	1	0	29	30	0.0333333	0
180522B	Negative	0	1	180522BNegative1	0	15	15	30	0	0.5
180522B	Negative	0	2	180522BNegative2	0	1	29	30	0	0.0333333
180522B	Negative	0	3	180522BNegative3	1	0	29	30	0.0333333	0
180522B	Negative	0	4	180522BNegative4	1	0	29	30	0.0333333	0
180522B	Negative	0	5	180522BNegative5	0	2	28	30	0	0.0666667
180522B	Negative	0	6	180522BNegative6	0	0	30	30	0	0
180522B	Negative	0	7	180522BNegative7	9	0	21	30	0.3	0
180522B	Negative	0	8	180522BNegative8	1	13	16	30	0.0333333	0.433333
180522B	Negative	0	9	180522BNegative9	0	4	26	30	0	0.133333
180522B	Negative	0	10	180522BNegative10	6	1	23	30	0.2	0.0333333
180522B	Crude	1	1	180522BCrude1	24	1	5	30	0.8	0.0333333
180522B	Crude	1	2	180522BCrude2	25	0	5	30	0.833333	0
180522B	Crude	1	3	180522BCrude3	26	0	4	30	0.866667	0
180522B	Crude	1	4	180522BCrude4	17	0	13	30	0.566667	0
180522B	Crude	1	5	180522BCrude5	30	0	0	30	1	0
180522B	Crude	1	6	180522BCrude6	24	0	6	30	0.8	0
180522B	Crude	1	7	180522BCrude7	26	0	4	30	0.866667	0
180522B	Crude	1	8	180522BCrude8	25	0	5	30	0.833333	0
180522B	Crude	1	9	180522BCrude9	19	2	9	30	0.633333	0.0666667
180522B	Crude	1	10	180522BCrude10	29	0	1	30	0.966667	0
180522B	Neutral	1	1	180522BNeutral1	2	0	28	30	0.0666667	0
180522B	Neutral	1	2	180522BNeutral2	14	0	16	30	0.466667	0
180522B	Neutral	1	3	180522BNeutral3	6	0	24	30	0.2	0
180522B	Neutral	1	4	180522BNeutral4	0	1	29	30	0	0.0333333
180522B	Neutral	1	5	180522BNeutral5	6	0	24	30	0.2	0
180522B	Neutral	1	6	180522BNeutral6	13	0	17	30	0.433333	0
180522B	Neutral	1	7	180522BNeutral7	10	2	18	30	0.333333	0.0666667
180522B	Neutral	1	8	180522BNeutral8	14	0	16	30	0.466667	0
180522B	Neutral	1	9	180522BNeutral9	9	0	21	30	0.3	0
180522B	Neutral	1	10	180522BNeutral10	8	0	22	30	0.266667	0
180522B	Acid	1	1	180522BAcid1	18	0	12	30	0.6	0
180522B	Acid	1	2	180522BAcid2	30	0	0	30	1	0
180522B	Acid	1	3	180522BAcid3	9	0	11	20	0.45	0
180522B	Acid	1	4	180522BAcid4	0	0	30	30	0	0
180522B	Acid	1	5	180522BAcid5	6	0	24	30	0.2	0
180522B	Acid	1	6	180522BAcid6	23	0	7	30	0.766667	0
180522B	Acid	1	7	180522BAcid7	0	0	30	30	0	0
180522B	Acid	1	8	180522BAcid8	13	0	17	30	0.433333	0
180522B	Acid	1	9	180522BAcid9	13	6	11	30	0.433333	0.2
180522B	Acid	1	10	180522BAcid10	13	0	17	30	0.433333	0
180522B	Basic	1	1	180522BBasic1	2	0	28	30	0.0666667	0
180522B	Basic	1	2	180522BBasic2	0	18	12	30	0	0.6
180522B	Basic	1	3	180522BBasic3	1	0	29	30	0.0333333	0
180522B	Basic	1	4	180522BBasic4	4	1	25	30	0.133333	0.0333333
180522B	Basic	1	5	180522BBasic5	0	1	29	30	0	0.0333333
180522B	Basic	1	6	180522BBasic6	1	0	29	30	0.0333333	0
180522B	Basic	1	7	180522BBasic7	5	0	25	30	0.166667	0
180522B	Basic	1	8	180522BBasic8	0	0	30	30	0	0
180522B	Basic	1	9	180522BBasic9	2	14	14	30	0.0666667	0.466667
180522B	Basic	1	10	180522BBasic10	13	0	17	30	0.433333	0
180522B	Hexane	1	1	180522BHexane1	5	0	25	30	0.166667	0
180522B	Hexane	1	2	180522BHexane2	6	0	24	30	0.2	0
180522B	Hexane	1	3	180522BHexane3	3	0	27	30	0.1	0
180522B	Hexane	1	4	180522BHexane4	8	0	22	30	0.266667	0
180522B	Hexane	1	5	180522BHexane5	4	0	26	30	0.133333	0
180522B	Hexane	1	6	180522BHexane6	2	0	28	30	0.0666667	0
180522B	Hexane	1	7	180522BHexane7	0	0	30	30	0	0
180522B	Hexane	1	8	180522BHexane8	0	0	30	30	0	0
180522B	Hexane	1	9	180522BHexane9	13	0	17	30	0.433333	0
180522B	Hexane	1	10	180522BHexane10	0	0	30	30	0	0
180522B	10%DEE	1	1	180522B10%DEE1	0	0	30	30	0	0
180522B	10%DEE	1	2	180522B10%DEE2	0	24	6	30	0	0.8
180522B	10%DEE	1	3	180522B10%DEE3	2	0	28	30	0.0666667	0
180522B	10%DEE	1	4	180522B10%DEE4	0	0	30	30	0	0
180522B	10%DEE	1	5	180522B10%DEE5	0	0	30	30	0	0
180522B	10%DEE	1	6	180522B10%DEE6	1	0	29	30	0.0333333	0
180522B	10%DEE	1	7	180522B10%DEE7	19	0	11	30	0.633333	0
180522B	10%DEE	1	8	180522B10%DEE8	1	0	29	30	0.0333333	0
180522B	10%DEE	1	9	180522B10%DEE9	7	0	23	30	0.233333	0
180522B	10%DEE	1	10	180522B10%DEE10	16	0	14	30	0.533333	0
180522B	30%DEE	1	1	180522B30%DEE1	6	2	22	30	0.2	0.0666667
180522B	30%DEE	1	2	180522B30%DEE2	0	3	27	30	0	0.1
180522B	30%DEE	1	3	180522B30%DEE3	1	1	28	30	0.0333333	0.0333333
180522B	30%DEE	1	4	180522B30%DEE4	1	0	29	30	0.0333333	0
180522B	30%DEE	1	5	180522B30%DEE5	1	1	28	30	0.0333333	0.0333333
180522B	30%DEE	1	6	180522B30%DEE6	1	4	25	30	0.0333333	0.133333
180522B	30%DEE	1	7	180522B30%DEE7	1	7	22	30	0.0333333	0.233333
180522B	30%DEE	1	8	180522B30%DEE8	0	1	29	30	0	0.0333333
180522B	30%DEE	1	9	180522B30%DEE9	17	0	13	30	0.566667	0
180522B	30%DEE	1	10	180522B30%DEE10	0	5	25	30	0	0.166667
180522B	50%DEE	1	1	180522B50%DEE1	11	0	19	30	0.366667	0
180522B	50%DEE	1	2	180522B50%DEE2	6	1	23	30	0.2	0.0333333
180522B	50%DEE	1	3	180522B50%DEE3	10	0	20	30	0.333333	0
180522B	50%DEE	1	4	180522B50%DEE4	0	0	30	30	0	0
180522B	50%DEE	1	5	180522B50%DEE5	0	0	30	30	0	0
180522B	50%DEE	1	6	180522B50%DEE6	0	0	30	30	0	0
180522B	50%DEE	1	7	180522B50%DEE7	4	0	26	30	0.133333	0
180522B	50%DEE	1	8	180522B50%DEE8	6	1	23	30	0.2	0.0333333
180522B	50%DEE	1	9	180522B50%DEE9	20	0	10	30	0.666667	0
180522B	50%DEE	1	10	180522B50%DEE10	0	3	27	30	0	0.1
180522B	DEE	1	1	180522BDEE1	0	4	26	30	0	0.133333
180522B	DEE	1	2	180522BDEE2	0	0	30	30	0	0
180522B	DEE	1	3	180522BDEE3	0	0	30	30	0	0
180522B	DEE	1	4	180522BDEE4	0	7	23	30	0	0.233333
180522B	DEE	1	5	180522BDEE5	0	0	30	30	0	0
180522B	DEE	1	6	180522BDEE6	1	0	29	30	0.0333333	0
180522B	DEE	1	7	180522BDEE7	0	5	25	30	0	0.166667
180522B	DEE	1	8	180522BDEE8	4	7	19	30	0.133333	0.233333
180522B	DEE	1	9	180522BDEE9	1	0	29	30	0.0333333	0
180522B	DEE	1	10	180522BDEE10	0	0	30	30	0	0

## Sheet: 2) SC & 2PhC11 & LC
colony	treatment	dose[worker_eq]	replicaiton	id	left(sample)	right(solvent)	middle	total	rate_sample	rate_solvent
180522B	Negative	0	1	180522BNegative1	2	0	28	30	0.0666667	0
180522B	Negative	0	2	180522BNegative2	0	0	30	30	0	0
180522B	Negative	0	3	180522BNegative3	4	0	26	30	0.133333	0
180522B	Negative	0	4	180522BNegative4	1	9	20	30	0.0333333	0.3
180522B	Negative	0	5	180522BNegative5	1	0	29	30	0.0333333	0
180522B	Negative	0	6	180522BNegative6	0	2	28	30	0	0.0666667
180522B	Negative	0	7	180522BNegative7	0	2	28	30	0	0.0666667
180522B	Negative	0	8	180522BNegative8	1	18	11	30	0.0333333	0.6
180522B	Negative	0	9	180522BNegative9	11	1	18	30	0.366667	0.0333333
180522B	Negative	0	10	180522BNegative10	7	0	23	30	0.233333	0
180522B	Hexane_fr	1	1	180522BHexane_fr1	2	5	23	30	0.0666667	0.166667
180522B	Hexane_fr	1	2	180522BHexane_fr2	0	0	30	30	0	0
180522B	Hexane_fr	1	3	180522BHexane_fr3	20	1	10	31	0.645161	0.0322581
180522B	Hexane_fr	1	4	180522BHexane_fr4	2	1	27	30	0.0666667	0.0333333
180522B	Hexane_fr	1	5	180522BHexane_fr5	8	0	22	30	0.266667	0
180522B	Hexane_fr	1	6	180522BHexane_fr6	3	3	24	30	0.1	0.1
180522B	Hexane_fr	1	7	180522BHexane_fr7	16	0	14	30	0.533333	0
180522B	Hexane_fr	1	8	180522BHexane_fr8	15	0	15	30	0.5	0
180522B	Hexane_fr	1	9	180522BHexane_fr9	12	0	18	30	0.4	0
180522B	Hexane_fr	1	10	180522BHexane_fr10	11	0	19	30	0.366667	0
180522B	All	1	1	180522BAll1	0	13	17	30	0	0.433333
180522B	All	1	2	180522BAll2	1	23	6	30	0.0333333	0.766667
180522B	All	1	3	180522BAll3	0	17	13	30	0	0.566667
180522B	All	1	4	180522BAll4	1	25	4	30	0.0333333	0.833333
180522B	All	1	5	180522BAll5	10	9	11	30	0.333333	0.3
180522B	All	1	6	180522BAll6	4	9	17	30	0.133333	0.3
180522B	All	1	7	180522BAll7	0	15	15	30	0	0.5
180522B	All	1	8	180522BAll8	16	3	11	30	0.533333	0.1
180522B	All	1	9	180522BAll9	1	10	19	30	0.0333333	0.333333
180522B	All	1	10	180522BAll10	3	18	9	30	0.1	0.6
180522B	Minus_short-chain	1	1	180522BMinus_short-chain1	5	20	5	30	0.166667	0.666667
180522B	Minus_short-chain	1	2	180522BMinus_short-chain2	0	10	20	30	0	0.333333
180522B	Minus_short-chain	1	3	180522BMinus_short-chain3	5	9	16	30	0.166667	0.3
180522B	Minus_short-chain	1	4	180522BMinus_short-chain4	2	2	26	30	0.0666667	0.0666667
180522B	Minus_short-chain	1	5	180522BMinus_short-chain5	0	17	13	30	0	0.566667
180522B	Minus_short-chain	1	6	180522BMinus_short-chain6	1	9	20	30	0.0333333	0.3
180522B	Minus_short-chain	1	7	180522BMinus_short-chain7	21	0	9	30	0.7	0
180522B	Minus_short-chain	1	8	180522BMinus_short-chain8	2	12	16	30	0.0666667	0.4
180522B	Minus_short-chain	1	9	180522BMinus_short-chain9	1	13	16	30	0.0333333	0.433333
180522B	Minus_short-chain	1	10	180522BMinus_short-chain10	25	0	5	30	0.833333	0
180522B	Minus_2PhC11	1	1	180522BMinus_2PhC111	3	0	27	30	0.1	0
180522B	Minus_2PhC11	1	2	180522BMinus_2PhC112	4	0	26	30	0.133333	0
180522B	Minus_2PhC11	1	3	180522BMinus_2PhC113	4	1	25	30	0.133333	0.0333333
180522B	Minus_2PhC11	1	4	180522BMinus_2PhC114	1	3	26	30	0.0333333	0.1
180522B	Minus_2PhC11	1	5	180522BMinus_2PhC115	8	2	20	30	0.266667	0.0666667
180522B	Minus_2PhC11	1	6	180522BMinus_2PhC116	0	15	15	30	0	0.5
180522B	Minus_2PhC11	1	7	180522BMinus_2PhC117	1	0	29	30	0.0333333	0
180522B	Minus_2PhC11	1	8	180522BMinus_2PhC118	0	2	28	30	0	0.0666667
180522B	Minus_2PhC11	1	9	180522BMinus_2PhC119	0	0	30	30	0	0
180522B	Minus_2PhC11	1	10	180522BMinus_2PhC1110	0	0	30	30	0	0
180522B	Minus_CHCs	1	1	180522BMinus_CHCs1	5	4	21	30	0.166667	0.133333
180522B	Minus_CHCs	1	2	180522BMinus_CHCs2	0	7	23	30	0	0.233333
180522B	Minus_CHCs	1	3	180522BMinus_CHCs3	5	0	25	30	0.166667	0
180522B	Minus_CHCs	1	4	180522BMinus_CHCs4	0	0	30	30	0	0
180522B	Minus_CHCs	1	5	180522BMinus_CHCs5	0	0	30	30	0	0
180522B	Minus_CHCs	1	6	180522BMinus_CHCs6	0	0	30	30	0	0
180522B	Minus_CHCs	1	7	180522BMinus_CHCs7	1	1	28	30	0.0333333	0.0333333
180522B	Minus_CHCs	1	8	180522BMinus_CHCs8	1	4	25	30	0.0333333	0.133333
180522B	Minus_CHCs	1	9	180522BMinus_CHCs9	1	1	28	30	0.0333333	0.0333333
180522B	Minus_CHCs	1	10	180522BMinus_CHCs10	0	1	29	30	0	0.0333333
180617C	Negative	0	1	180617CNegative1	23	2	5	30	0.766667	0.0666667
180617C	Negative	0	2	180617CNegative2	0	21	9	30	0	0.7
180617C	Negative	0	3	180617CNegative3	0	27	3	30	0	0.9
180617C	Negative	0	4	180617CNegative4	0	26	4	30	0	0.866667
180617C	Negative	0	5	180617CNegative5	19	0	11	30	0.633333	0
180617C	Negative	0	6	180617CNegative6	0	18	12	30	0	0.6
180617C	Negative	0	7	180617CNegative7	24	0	6	30	0.8	0
180617C	Negative	0	8	180617CNegative8	4	13	13	30	0.133333	0.433333
180617C	Negative	0	9	180617CNegative9	0	13	17	30	0	0.433333
180617C	Negative	0	10	180617CNegative10	19	0	11	30	0.633333	0
180617C	Hexane_fr	1	1	180617CHexane_fr1	15	6	9	30	0.5	0.2
180617C	Hexane_fr	1	2	180617CHexane_fr2	0	7	23	30	0	0.233333
180617C	Hexane_fr	1	3	180617CHexane_fr3	6	1	23	30	0.2	0.0333333
180617C	Hexane_fr	1	4	180617CHexane_fr4	0	0	30	30	0	0
180617C	Hexane_fr	1	5	180617CHexane_fr5	18	2	10	30	0.6	0.0666667
180617C	Hexane_fr	1	6	180617CHexane_fr6	18	0	12	30	0.6	0
180617C	Hexane_fr	1	7	180617CHexane_fr7	3	14	13	30	0.1	0.466667
180617C	Hexane_fr	1	8	180617CHexane_fr8	14	4	12	30	0.466667	0.133333
180617C	Hexane_fr	1	9	180617CHexane_fr9	24	0	6	30	0.8	0
180617C	Hexane_fr	1	10	180617CHexane_fr10	21	1	8	30	0.7	0.0333333
180617C	All	1	1	180617CAll1	1	3	26	30	0.0333333	0.1
180617C	All	1	2	180617CAll2	0	22	8	30	0	0.733333
180617C	All	1	3	180617CAll3	20	2	8	30	0.666667	0.0666667
180617C	All	1	4	180617CAll4	16	0	14	30	0.533333	0
180617C	All	1	5	180617CAll5	18	0	12	30	0.6	0
180617C	All	1	6	180617CAll6	21	6	3	30	0.7	0.2
180617C	All	1	7	180617CAll7	1	20	9	30	0.0333333	0.666667
180617C	All	1	8	180617CAll8	0	21	9	30	0	0.7
180617C	All	1	9	180617CAll9	0	11	19	30	0	0.366667
180617C	All	1	10	180617CAll10	25	0	5	30	0.833333	0
180617C	Minus_short-chain	1	1	180617CMinus_short-chain1	10	2	18	30	0.333333	0.0666667
180617C	Minus_short-chain	1	2	180617CMinus_short-chain2	17	7	6	30	0.566667	0.233333
180617C	Minus_short-chain	1	3	180617CMinus_short-chain3	15	4	11	30	0.5	0.133333
180617C	Minus_short-chain	1	4	180617CMinus_short-chain4	28	0	2	30	0.933333	0
180617C	Minus_short-chain	1	5	180617CMinus_short-chain5	0	0	30	30	0	0
180617C	Minus_short-chain	1	6	180617CMinus_short-chain6	17	0	13	30	0.566667	0
180617C	Minus_short-chain	1	7	180617CMinus_short-chain7	27	0	3	30	0.9	0
180617C	Minus_short-chain	1	8	180617CMinus_short-chain8	21	1	8	30	0.7	0.0333333
180617C	Minus_short-chain	1	9	180617CMinus_short-chain9	0	10	20	30	0	0.333333
180617C	Minus_short-chain	1	10	180617CMinus_short-chain10	20	0	10	30	0.666667	0
180617C	Minus_2PhC11	1	1	180617CMinus_2PhC111	4	0	26	30	0.133333	0
180617C	Minus_2PhC11	1	2	180617CMinus_2PhC112	7	0	23	30	0.233333	0
180617C	Minus_2PhC11	1	3	180617CMinus_2PhC113	13	0	17	30	0.433333	0
180617C	Minus_2PhC11	1	4	180617CMinus_2PhC114	0	0	30	30	0	0
180617C	Minus_2PhC11	1	5	180617CMinus_2PhC115	0	1	29	30	0	0.0333333
180617C	Minus_2PhC11	1	6	180617CMinus_2PhC116	23	0	7	30	0.766667	0
180617C	Minus_2PhC11	1	7	180617CMinus_2PhC117	17	6	7	30	0.566667	0.2
180617C	Minus_2PhC11	1	8	180617CMinus_2PhC118	0	0	30	30	0	0
180617C	Minus_2PhC11	1	9	180617CMinus_2PhC119	10	1	19	30	0.333333	0.0333333
180617C	Minus_2PhC11	1	10	180617CMinus_2PhC1110	24	0	6	30	0.8	0
180617C	Minus_CHCs	1	1	180617CMinus_CHCs1	24	0	6	30	0.8	0
180617C	Minus_CHCs	1	2	180617CMinus_CHCs2	21	0	9	30	0.7	0
180617C	Minus_CHCs	1	3	180617CMinus_CHCs3	22	1	7	30	0.733333	0.0333333
180617C	Minus_CHCs	1	4	180617CMinus_CHCs4	29	0	1	30	0.966667	0
180617C	Minus_CHCs	1	5	180617CMinus_CHCs5	0	0	30	30	0	0
180617C	Minus_CHCs	1	6	180617CMinus_CHCs6	13	0	17	30	0.433333	0
180617C	Minus_CHCs	1	7	180617CMinus_CHCs7	11	0	19	30	0.366667	0
180617C	Minus_CHCs	1	8	180617CMinus_CHCs8	0	0	30	30	0	0
180617C	Minus_CHCs	1	9	180617CMinus_CHCs9	23	1	6	30	0.766667	0.0333333
180617C	Minus_CHCs	1	10	180617CMinus_CHCs10	5	9	16	30	0.166667	0.3

## Sheet: 3) 2PhC11
colony	treatment	time	replicaiton	id	left(sample)	right(solvent)	middle	total	rate_sample	rate_solvent
190409A	Negative	5	1	190409ANegative1	5	6	19	30	0.166667	0.2
190409A	Negative	5	2	190409ANegative2	0	0	30	30	0	0
190409A	Negative	5	3	190409ANegative3	0	0	30	30	0	0
190409A	Negative	5	4	190409ANegative4	8	2	20	30	0.266667	0.0666667
190409A	Negative	5	5	190409ANegative5	0	0	30	30	0	0
190409A	Negative	5	6	190409ANegative6	1	7	22	30	0.0333333	0.233333
190409A	Negative	5	7	190409ANegative7	21	0	9	30	0.7	0
190409A	Negative	5	8	190409ANegative8	0	23	7	30	0	0.766667
190409A	Negative	5	9	190409ANegative9	2	13	15	30	0.0666667	0.433333
190409A	Negative	5	10	190409ANegative10	0	4	26	30	0	0.133333
190409A	Crude	5	1	190409ACrude1	5	0	25	30	0.166667	0
190409A	Crude	5	2	190409ACrude2	2	2	26	30	0.0666667	0.0666667
190409A	Crude	5	3	190409ACrude3	0	0	30	30	0	0
190409A	Crude	5	4	190409ACrude4	16	0	14	30	0.533333	0
190409A	Crude	5	5	190409ACrude5	0	19	11	30	0	0.633333
190409A	Crude	5	6	190409ACrude6	0	0	30	30	0	0
190409A	Crude	5	7	190409ACrude7	2	0	28	30	0.0666667	0
190409A	Crude	5	8	190409ACrude8	2	0	28	30	0.0666667	0
190409A	Crude	5	9	190409ACrude9	1	0	29	30	0.0333333	0
190409A	Crude	5	10	190409ACrude10	1	0	29	30	0.0333333	0
190409A	(±)_0.1_ng	5	1	190409A(±)_0.1_ng1	6	0	24	30	0.2	0
190409A	(±)_0.1_ng	5	2	190409A(±)_0.1_ng2	0	0	30	30	0	0
190409A	(±)_0.1_ng	5	3	190409A(±)_0.1_ng3	1	0	29	30	0.0333333	0
190409A	(±)_0.1_ng	5	4	190409A(±)_0.1_ng4	0	4	26	30	0	0.133333
190409A	(±)_0.1_ng	5	5	190409A(±)_0.1_ng5	0	6	24	30	0	0.2
190409A	(±)_0.1_ng	5	6	190409A(±)_0.1_ng6	17	0	13	30	0.566667	0
190409A	(±)_0.1_ng	5	7	190409A(±)_0.1_ng7	14	0	16	30	0.466667	0
190409A	(±)_0.1_ng	5	8	190409A(±)_0.1_ng8	14	0	16	30	0.466667	0
190409A	(±)_0.1_ng	5	9	190409A(±)_0.1_ng9	0	6	24	30	0	0.2
190409A	(±)_0.1_ng	5	10	190409A(±)_0.1_ng10	0	0	30	30	0	0
190409A	(±)_1_ng	5	1	190409A(±)_1_ng1	1	11	18	30	0.0333333	0.366667
190409A	(±)_1_ng	5	2	190409A(±)_1_ng2	7	5	18	30	0.233333	0.166667
190409A	(±)_1_ng	5	3	190409A(±)_1_ng3	18	0	12	30	0.6	0
190409A	(±)_1_ng	5	4	190409A(±)_1_ng4	0	27	3	30	0	0.9
190409A	(±)_1_ng	5	5	190409A(±)_1_ng5	13	0	17	30	0.433333	0
190409A	(±)_1_ng	5	6	190409A(±)_1_ng6	20	0	10	30	0.666667	0
190409A	(±)_1_ng	5	7	190409A(±)_1_ng7	0	0	30	30	0	0
190409A	(±)_1_ng	5	8	190409A(±)_1_ng8	11	0	19	30	0.366667	0
190409A	(±)_1_ng	5	9	190409A(±)_1_ng9	0	11	19	30	0	0.366667
190409A	(±)_1_ng	5	10	190409A(±)_1_ng10	0	0	30	30	0	0
190409A	(±)_10_ng	5	1	190409A(±)_10_ng1	0	0	30	30	0	0
190409A	(±)_10_ng	5	2	190409A(±)_10_ng2	9	0	21	30	0.3	0
190409A	(±)_10_ng	5	3	190409A(±)_10_ng3	0	13	17	30	0	0.433333
190409A	(±)_10_ng	5	4	190409A(±)_10_ng4	0	12	18	30	0	0.4
190409A	(±)_10_ng	5	5	190409A(±)_10_ng5	7	5	18	30	0.233333	0.166667
190409A	(±)_10_ng	5	6	190409A(±)_10_ng6	0	0	30	30	0	0
190409A	(±)_10_ng	5	7	190409A(±)_10_ng7	13	1	16	30	0.433333	0.0333333
190409A	(±)_10_ng	5	8	190409A(±)_10_ng8	0	0	30	30	0	0
190409A	(±)_10_ng	5	9	190409A(±)_10_ng9	0	0	30	30	0	0
190409A	(±)_10_ng	5	10	190409A(±)_10_ng10	13	0	17	30	0.433333	0
190409A	S:R_2:1_ng	5	1	190409AS:R_2:1_ng1	0	5	25	30	0	0.166667
190409A	S:R_2:1_ng	5	2	190409AS:R_2:1_ng2	0	0	30	30	0	0
190409A	S:R_2:1_ng	5	3	190409AS:R_2:1_ng3	0	0	30	30	0	0
190409A	S:R_2:1_ng	5	4	190409AS:R_2:1_ng4	6	0	24	30	0.2	0
190409A	S:R_2:1_ng	5	5	190409AS:R_2:1_ng5	0	2	28	30	0	0.0666667
190409A	S:R_2:1_ng	5	6	190409AS:R_2:1_ng6	10	1	19	30	0.333333	0.0333333
190409A	S:R_2:1_ng	5	7	190409AS:R_2:1_ng7	0	0	30	30	0	0
190409A	S:R_2:1_ng	5	8	190409AS:R_2:1_ng8	9	0	21	30	0.3	0
190409A	S:R_2:1_ng	5	9	190409AS:R_2:1_ng9	9	0	21	30	0.3	0
190409A	S:R_2:1_ng	5	10	190409AS:R_2:1_ng10	0	9	21	30	0	0.3
190409A	S:R_1:2_ng	5	1	190409AS:R_1:2_ng1	0	5	25	30	0	0.166667
190409A	S:R_1:2_ng	5	2	190409AS:R_1:2_ng2	0	0	30	30	0	0
190409A	S:R_1:2_ng	5	3	190409AS:R_1:2_ng3	15	0	15	30	0.5	0
190409A	S:R_1:2_ng	5	4	190409AS:R_1:2_ng4	0	20	10	30	0	0.666667
190409A	S:R_1:2_ng	5	5	190409AS:R_1:2_ng5	0	12	18	30	0	0.4
190409A	S:R_1:2_ng	5	6	190409AS:R_1:2_ng6	9	3	18	30	0.3	0.1
190409A	S:R_1:2_ng	5	7	190409AS:R_1:2_ng7	0	8	22	30	0	0.266667
190409A	S:R_1:2_ng	5	8	190409AS:R_1:2_ng8	2	0	28	30	0.0666667	0
190409A	S:R_1:2_ng	5	9	190409AS:R_1:2_ng9	27	0	3	30	0.9	0
190409A	S:R_1:2_ng	5	10	190409AS:R_1:2_ng10	0	1	29	30	0	0.0333333
190409A	Negative	60	1	190409ANegative1	14	0	16	30	0.466667	0
190409A	Negative	60	2	190409ANegative2	14	0	16	30	0.466667	0
190409A	Negative	60	3	190409ANegative3	4	0	26	30	0.133333	0
190409A	Negative	60	4	190409ANegative4	1	17	12	30	0.0333333	0.566667
190409A	Negative	60	5	190409ANegative5	24	1	5	30	0.8	0.0333333
190409A	Negative	60	6	190409ANegative6	17	2	11	30	0.566667	0.0666667
190409A	Negative	60	7	190409ANegative7	5	2	23	30	0.166667	0.0666667
190409A	Negative	60	8	190409ANegative8	0	21	9	30	0	0.7
190409A	Negative	60	9	190409ANegative9	15	0	15	30	0.5	0
190409A	Negative	60	10	190409ANegative10	1	2	27	30	0.0333333	0.0666667
190409A	Crude	60	1	190409ACrude1	22	0	8	30	0.733333	0
190409A	Crude	60	2	190409ACrude2	28	0	2	30	0.933333	0
190409A	Crude	60	3	190409ACrude3	23	0	7	30	0.766667	0
190409A	Crude	60	4	190409ACrude4	6	19	5	30	0.2	0.633333
190409A	Crude	60	5	190409ACrude5	0	25	5	30	0	0.833333
190409A	Crude	60	6	190409ACrude6	23	0	7	30	0.766667	0
190409A	Crude	60	7	190409ACrude7	28	0	2	30	0.933333	0
190409A	Crude	60	8	190409ACrude8	20	0	10	30	0.666667	0
190409A	Crude	60	9	190409ACrude9	14	5	11	30	0.466667	0.166667
190409A	Crude	60	10	190409ACrude10	29	0	1	30	0.966667	0
190409A	(±)_0.1_ng	60	1	190409A(±)_0.1_ng1	4	0	26	30	0.133333	0
190409A	(±)_0.1_ng	60	2	190409A(±)_0.1_ng2	0	0	30	30	0	0
190409A	(±)_0.1_ng	60	3	190409A(±)_0.1_ng3	1	2	27	30	0.0333333	0.0666667
190409A	(±)_0.1_ng	60	4	190409A(±)_0.1_ng4	1	2	27	30	0.0333333	0.0666667
190409A	(±)_0.1_ng	60	5	190409A(±)_0.1_ng5	1	1	28	30	0.0333333	0.0333333
190409A	(±)_0.1_ng	60	6	190409A(±)_0.1_ng6	6	6	18	30	0.2	0.2
190409A	(±)_0.1_ng	60	7	190409A(±)_0.1_ng7	19	0	11	30	0.633333	0
190409A	(±)_0.1_ng	60	8	190409A(±)_0.1_ng8	12	0	18	30	0.4	0
190409A	(±)_0.1_ng	60	9	190409A(±)_0.1_ng9	15	0	15	30	0.5	0
190409A	(±)_0.1_ng	60	10	190409A(±)_0.1_ng10	0	19	11	30	0	0.633333
190409A	(±)_1_ng	60	1	190409A(±)_1_ng1	3	0	27	30	0.1	0
190409A	(±)_1_ng	60	2	190409A(±)_1_ng2	0	2	28	30	0	0.0666667
190409A	(±)_1_ng	60	3	190409A(±)_1_ng3	24	0	6	30	0.8	0
190409A	(±)_1_ng	60	4	190409A(±)_1_ng4	2	17	11	30	0.0666667	0.566667
190409A	(±)_1_ng	60	5	190409A(±)_1_ng5	7	0	23	30	0.233333	0
190409A	(±)_1_ng	60	6	190409A(±)_1_ng6	28	1	2	31	0.903226	0.0322581
190409A	(±)_1_ng	60	7	190409A(±)_1_ng7	26	0	4	30	0.866667	0
190409A	(±)_1_ng	60	8	190409A(±)_1_ng8	5	12	13	30	0.166667	0.4
190409A	(±)_1_ng	60	9	190409A(±)_1_ng9	0	15	15	30	0	0.5
190409A	(±)_1_ng	60	10	190409A(±)_1_ng10	11	0	19	30	0.366667	0
190409A	(±)_10_ng	60	1	190409A(±)_10_ng1	0	22	8	30	0	0.733333
190409A	(±)_10_ng	60	2	190409A(±)_10_ng2	1	1	28	30	0.0333333	0.0333333
190409A	(±)_10_ng	60	3	190409A(±)_10_ng3	0	14	16	30	0	0.466667
190409A	(±)_10_ng	60	4	190409A(±)_10_ng4	0	4	26	30	0	0.133333
190409A	(±)_10_ng	60	5	190409A(±)_10_ng5	3	6	21	30	0.1	0.2
190409A	(±)_10_ng	60	6	190409A(±)_10_ng6	0	26	4	30	0	0.866667
190409A	(±)_10_ng	60	7	190409A(±)_10_ng7	19	3	8	30	0.633333	0.1
190409A	(±)_10_ng	60	8	190409A(±)_10_ng8	0	0	30	30	0	0
190409A	(±)_10_ng	60	9	190409A(±)_10_ng9	13	0	17	30	0.433333	0
190409A	(±)_10_ng	60	10	190409A(±)_10_ng10	12	1	17	30	0.4	0.0333333
190409A	S:R_2:1_ng	60	1	190409AS:R_2:1_ng1	2	17	11	30	0.0666667	0.566667
190409A	S:R_2:1_ng	60	2	190409AS:R_2:1_ng2	18	0	12	30	0.6	0
190409A	S:R_2:1_ng	60	3	190409AS:R_2:1_ng3	0	23	7	30	0	0.766667
190409A	S:R_2:1_ng	60	4	190409AS:R_2:1_ng4	14	0	16	30	0.466667	0
190409A	S:R_2:1_ng	60	5	190409AS:R_2:1_ng5	8	5	17	30	0.266667	0.166667
190409A	S:R_2:1_ng	60	6	190409AS:R_2:1_ng6	6	4	20	30	0.2	0.133333
190409A	S:R_2:1_ng	60	7	190409AS:R_2:1_ng7	16	2	12	30	0.533333	0.0666667
190409A	S:R_2:1_ng	60	8	190409AS:R_2:1_ng8	20	0	10	30	0.666667	0
190409A	S:R_2:1_ng	60	9	190409AS:R_2:1_ng9	7	4	19	30	0.233333	0.133333
190409A	S:R_2:1_ng	60	10	190409AS:R_2:1_ng10	1	3	26	30	0.0333333	0.1
190409A	S:R_1:2_ng	60	1	190409AS:R_1:2_ng1	2	2	26	30	0.0666667	0.0666667
190409A	S:R_1:2_ng	60	2	190409AS:R_1:2_ng2	0	0	30	30	0	0
190409A	S:R_1:2_ng	60	3	190409AS:R_1:2_ng3	17	1	12	30	0.566667	0.0333333
190409A	S:R_1:2_ng	60	4	190409AS:R_1:2_ng4	1	27	2	30	0.0333333	0.9
190409A	S:R_1:2_ng	60	5	190409AS:R_1:2_ng5	8	3	19	30	0.266667	0.1
190409A	S:R_1:2_ng	60	6	190409AS:R_1:2_ng6	2	8	20	30	0.0666667	0.266667
190409A	S:R_1:2_ng	60	7	190409AS:R_1:2_ng7	2	21	7	30	0.0666667	0.7
190409A	S:R_1:2_ng	60	8	190409AS:R_1:2_ng8	11	2	17	30	0.366667	0.0666667
190409A	S:R_1:2_ng	60	9	190409AS:R_1:2_ng9	22	1	7	30	0.733333	0.0333333
190409A	S:R_1:2_ng	60	10	190409AS:R_1:2_ng10	0	17	13	30	0	0.566667
190409B	Negative	5	1	190409BNegative1	0	1	29	30	0	0.0333333
190409B	Negative	5	2	190409BNegative2	3	0	27	30	0.1	0
190409B	Negative	5	3	190409BNegative3	2	1	27	30	0.0666667	0.0333333
190409B	Negative	5	4	190409BNegative4	10	0	20	30	0.333333	0
190409B	Negative	5	5	190409BNegative5	4	2	24	30	0.133333	0.0666667
190409B	Negative	5	6	190409BNegative6	1	0	29	30	0.0333333	0
190409B	Negative	5	7	190409BNegative7	1	0	29	30	0.0333333	0
190409B	Negative	5	8	190409BNegative8	1	4	25	30	0.0333333	0.133333
190409B	Negative	5	9	190409BNegative9	1	1	28	30	0.0333333	0.0333333
190409B	Negative	5	10	190409BNegative10	0	6	24	30	0	0.2
190409B	Crude	5	1	190409BCrude1	4	0	26	30	0.133333	0
190409B	Crude	5	2	190409BCrude2	11	0	19	30	0.366667	0
190409B	Crude	5	3	190409BCrude3	4	0	26	30	0.133333	0
190409B	Crude	5	4	190409BCrude4	14	0	16	30	0.466667	0
190409B	Crude	5	5	190409BCrude5	5	0	25	30	0.166667	0
190409B	Crude	5	6	190409BCrude6	12	0	18	30	0.4	0
190409B	Crude	5	7	190409BCrude7	15	0	15	30	0.5	0
190409B	Crude	5	8	190409BCrude8	9	0	21	30	0.3	0
190409B	Crude	5	9	190409BCrude9	3	1	26	30	0.1	0.0333333
190409B	Crude	5	10	190409BCrude10	3	0	27	30	0.1	0
190409B	(±)_0.1_ng	5	1	190409B(±)_0.1_ng1	0	0	30	30	0	0
190409B	(±)_0.1_ng	5	2	190409B(±)_0.1_ng2	2	0	28	30	0.0666667	0
190409B	(±)_0.1_ng	5	3	190409B(±)_0.1_ng3	5	5	20	30	0.166667	0.166667
190409B	(±)_0.1_ng	5	4	190409B(±)_0.1_ng4	0	0	30	30	0	0
190409B	(±)_0.1_ng	5	5	190409B(±)_0.1_ng5	5	0	25	30	0.166667	0
190409B	(±)_0.1_ng	5	6	190409B(±)_0.1_ng6	10	0	20	30	0.333333	0
190409B	(±)_0.1_ng	5	7	190409B(±)_0.1_ng7	0	3	27	30	0	0.1
190409B	(±)_0.1_ng	5	8	190409B(±)_0.1_ng8	9	0	21	30	0.3	0
190409B	(±)_0.1_ng	5	9	190409B(±)_0.1_ng9	2	0	28	30	0.0666667	0
190409B	(±)_0.1_ng	5	10	190409B(±)_0.1_ng10	4	0	26	30	0.133333	0
190409B	(±)_1_ng	5	1	190409B(±)_1_ng1	0	17	13	30	0	0.566667
190409B	(±)_1_ng	5	2	190409B(±)_1_ng2	0	4	26	30	0	0.133333
190409B	(±)_1_ng	5	3	190409B(±)_1_ng3	7	0	23	30	0.233333	0
190409B	(±)_1_ng	5	4	190409B(±)_1_ng4	8	0	22	30	0.266667	0
190409B	(±)_1_ng	5	5	190409B(±)_1_ng5	8	0	22	30	0.266667	0
190409B	(±)_1_ng	5	6	190409B(±)_1_ng6	9	0	21	30	0.3	0
190409B	(±)_1_ng	5	7	190409B(±)_1_ng7	0	3	27	30	0	0.1
190409B	(±)_1_ng	5	8	190409B(±)_1_ng8	11	0	19	30	0.366667	0
190409B	(±)_1_ng	5	9	190409B(±)_1_ng9	4	1	25	30	0.133333	0.0333333
190409B	(±)_1_ng	5	10	190409B(±)_1_ng10	0	0	30	30	0	0
190409B	(±)_10_ng	5	1	190409B(±)_10_ng1	1	0	29	30	0.0333333	0
190409B	(±)_10_ng	5	2	190409B(±)_10_ng2	16	0	14	30	0.533333	0
190409B	(±)_10_ng	5	3	190409B(±)_10_ng3	1	1	28	30	0.0333333	0.0333333
190409B	(±)_10_ng	5	4	190409B(±)_10_ng4	6	0	24	30	0.2	0
190409B	(±)_10_ng	5	5	190409B(±)_10_ng5	2	3	25	30	0.0666667	0.1
190409B	(±)_10_ng	5	6	190409B(±)_10_ng6	11	1	18	30	0.366667	0.0333333
190409B	(±)_10_ng	5	7	190409B(±)_10_ng7	4	0	26	30	0.133333	0
190409B	(±)_10_ng	5	8	190409B(±)_10_ng8	3	3	24	30	0.1	0.1
190409B	(±)_10_ng	5	9	190409B(±)_10_ng9	9	3	18	30	0.3	0.1
190409B	(±)_10_ng	5	10	190409B(±)_10_ng10	4	1	25	30	0.133333	0.0333333
190409B	S:R_2:1_ng	5	1	190409BS:R_2:1_ng1	3	0	27	30	0.1	0
190409B	S:R_2:1_ng	5	2	190409BS:R_2:1_ng2	3	2	25	30	0.1	0.0666667
190409B	S:R_2:1_ng	5	3	190409BS:R_2:1_ng3	11	1	18	30	0.366667	0.0333333
190409B	S:R_2:1_ng	5	4	190409BS:R_2:1_ng4	0	9	21	30	0	0.3
190409B	S:R_2:1_ng	5	5	190409BS:R_2:1_ng5	3	0	27	30	0.1	0
190409B	S:R_2:1_ng	5	6	190409BS:R_2:1_ng6	2	13	15	30	0.0666667	0.433333
190409B	S:R_2:1_ng	5	7	190409BS:R_2:1_ng7	0	1	29	30	0	0.0333333
190409B	S:R_2:1_ng	5	8	190409BS:R_2:1_ng8	2	0	28	30	0.0666667	0
190409B	S:R_2:1_ng	5	9	190409BS:R_2:1_ng9	0	1	29	30	0	0.0333333
190409B	S:R_2:1_ng	5	10	190409BS:R_2:1_ng10	6	0	24	30	0.2	0
190409B	S:R_1:2_ng	5	1	190409BS:R_1:2_ng1	3	0	27	30	0.1	0
190409B	S:R_1:2_ng	5	2	190409BS:R_1:2_ng2	1	5	24	30	0.0333333	0.166667
190409B	S:R_1:2_ng	5	3	190409BS:R_1:2_ng3	3	0	27	30	0.1	0
190409B	S:R_1:2_ng	5	4	190409BS:R_1:2_ng4	9	0	21	30	0.3	0
190409B	S:R_1:2_ng	5	5	190409BS:R_1:2_ng5	2	1	27	30	0.0666667	0.0333333
190409B	S:R_1:2_ng	5	6	190409BS:R_1:2_ng6	1	2	27	30	0.0333333	0.0666667
190409B	S:R_1:2_ng	5	7	190409BS:R_1:2_ng7	5	0	25	30	0.166667	0
190409B	S:R_1:2_ng	5	8	190409BS:R_1:2_ng8	4	0	26	30	0.133333	0
190409B	S:R_1:2_ng	5	9	190409BS:R_1:2_ng9	2	0	28	30	0.0666667	0
190409B	S:R_1:2_ng	5	10	190409BS:R_1:2_ng10	0	12	18	30	0	0.4
190409B	Negative	60	1	190409BNegative1	0	3	27	30	0	0.1
190409B	Negative	60	2	190409BNegative2	14	1	15	30	0.466667	0.0333333
190409B	Negative	60	3	190409BNegative3	0	2	28	30	0	0.0666667
190409B	Negative	60	4	190409BNegative4	13	0	17	30	0.433333	0
190409B	Negative	60	5	190409BNegative5	2	3	25	30	0.0666667	0.1
190409B	Negative	60	6	190409BNegative6	1	3	26	30	0.0333333	0.1
190409B	Negative	60	7	190409BNegative7	1	5	24	30	0.0333333	0.166667
190409B	Negative	60	8	190409BNegative8	1	1	28	30	0.0333333	0.0333333
190409B	Negative	60	9	190409BNegative9	3	9	18	30	0.1	0.3
190409B	Negative	60	10	190409BNegative10	2	1	27	30	0.0666667	0.0333333
190409B	Crude	60	1	190409BCrude1	4	1	25	30	0.133333	0.0333333
190409B	Crude	60	2	190409BCrude2	11	4	15	30	0.366667	0.133333
190409B	Crude	60	3	190409BCrude3	10	2	18	30	0.333333	0.0666667
190409B	Crude	60	4	190409BCrude4	17	0	13	30	0.566667	0
190409B	Crude	60	5	190409BCrude5	12	4	14	30	0.4	0.133333
190409B	Crude	60	6	190409BCrude6	11	3	16	30	0.366667	0.1
190409B	Crude	60	7	190409BCrude7	15	5	10	30	0.5	0.166667
190409B	Crude	60	8	190409BCrude8	14	4	12	30	0.466667	0.133333
190409B	Crude	60	9	190409BCrude9	11	3	16	30	0.366667	0.1
190409B	Crude	60	10	190409BCrude10	4	5	21	30	0.133333	0.166667
190409B	(±)_0.1_ng	60	1	190409B(±)_0.1_ng1	1	0	29	30	0.0333333	0
190409B	(±)_0.1_ng	60	2	190409B(±)_0.1_ng2	1	0	29	30	0.0333333	0
190409B	(±)_0.1_ng	60	3	190409B(±)_0.1_ng3	2	1	27	30	0.0666667	0.0333333
190409B	(±)_0.1_ng	60	4	190409B(±)_0.1_ng4	1	2	27	30	0.0333333	0.0666667
190409B	(±)_0.1_ng	60	5	190409B(±)_0.1_ng5	3	0	27	30	0.1	0
190409B	(±)_0.1_ng	60	6	190409B(±)_0.1_ng6	5	0	25	30	0.166667	0
190409B	(±)_0.1_ng	60	7	190409B(±)_0.1_ng7	0	2	28	30	0	0.0666667
190409B	(±)_0.1_ng	60	8	190409B(±)_0.1_ng8	1	3	26	30	0.0333333	0.1
190409B	(±)_0.1_ng	60	9	190409B(±)_0.1_ng9	1	9	20	30	0.0333333	0.3
190409B	(±)_0.1_ng	60	10	190409B(±)_0.1_ng10	8	0	22	30	0.266667	0
190409B	(±)_1_ng	60	1	190409B(±)_1_ng1	3	1	26	30	0.1	0.0333333
190409B	(±)_1_ng	60	2	190409B(±)_1_ng2	2	1	27	30	0.0666667	0.0333333
190409B	(±)_1_ng	60	3	190409B(±)_1_ng3	3	2	25	30	0.1	0.0666667
190409B	(±)_1_ng	60	4	190409B(±)_1_ng4	0	3	27	30	0	0.1
190409B	(±)_1_ng	60	5	190409B(±)_1_ng5	0	0	30	30	0	0
190409B	(±)_1_ng	60	6	190409B(±)_1_ng6	0	3	27	30	0	0.1
190409B	(±)_1_ng	60	7	190409B(±)_1_ng7	1	1	28	30	0.0333333	0.0333333
190409B	(±)_1_ng	60	8	190409B(±)_1_ng8	4	0	26	30	0.133333	0
190409B	(±)_1_ng	60	9	190409B(±)_1_ng9	2	4	24	30	0.0666667	0.133333
190409B	(±)_1_ng	60	10	190409B(±)_1_ng10	1	3	26	30	0.0333333	0.1
190409B	(±)_10_ng	60	1	190409B(±)_10_ng1	11	0	19	30	0.366667	0
190409B	(±)_10_ng	60	2	190409B(±)_10_ng2	8	0	22	30	0.266667	0
190409B	(±)_10_ng	60	3	190409B(±)_10_ng3	2	1	27	30	0.0666667	0.0333333
190409B	(±)_10_ng	60	4	190409B(±)_10_ng4	2	0	28	30	0.0666667	0
190409B	(±)_10_ng	60	5	190409B(±)_10_ng5	2	4	24	30	0.0666667	0.133333
190409B	(±)_10_ng	60	6	190409B(±)_10_ng6	8	2	20	30	0.266667	0.0666667
190409B	(±)_10_ng	60	7	190409B(±)_10_ng7	4	3	23	30	0.133333	0.1
190409B	(±)_10_ng	60	8	190409B(±)_10_ng8	3	3	24	30	0.1	0.1
190409B	(±)_10_ng	60	9	190409B(±)_10_ng9	26	0	4	30	0.866667	0
190409B	(±)_10_ng	60	10	190409B(±)_10_ng10	10	0	20	30	0.333333	0
190409B	S:R_2:1_ng	60	1	190409BS:R_2:1_ng1	5	1	24	30	0.166667	0.0333333
190409B	S:R_2:1_ng	60	2	190409BS:R_2:1_ng2	0	7	23	30	0	0.233333
190409B	S:R_2:1_ng	60	3	190409BS:R_2:1_ng3	12	2	16	30	0.4	0.0666667
190409B	S:R_2:1_ng	60	4	190409BS:R_2:1_ng4	8	2	20	30	0.266667	0.0666667
190409B	S:R_2:1_ng	60	5	190409BS:R_2:1_ng5	8	2	20	30	0.266667	0.0666667
190409B	S:R_2:1_ng	60	6	190409BS:R_2:1_ng6	9	5	16	30	0.3	0.166667
190409B	S:R_2:1_ng	60	7	190409BS:R_2:1_ng7	6	6	18	30	0.2	0.2
190409B	S:R_2:1_ng	60	8	190409BS:R_2:1_ng8	0	7	23	30	0	0.233333
190409B	S:R_2:1_ng	60	9	190409BS:R_2:1_ng9	1	7	22	30	0.0333333	0.233333
190409B	S:R_2:1_ng	60	10	190409BS:R_2:1_ng10	12	1	17	30	0.4	0.0333333
190409B	S:R_1:2_ng	60	1	190409BS:R_1:2_ng1	0	2	28	30	0	0.0666667
190409B	S:R_1:2_ng	60	2	190409BS:R_1:2_ng2	3	2	25	30	0.1	0.0666667
190409B	S:R_1:2_ng	60	3	190409BS:R_1:2_ng3	11	3	16	30	0.366667	0.1
190409B	S:R_1:2_ng	60	4	190409BS:R_1:2_ng4	0	3	27	30	0	0.1
190409B	S:R_1:2_ng	60	5	190409BS:R_1:2_ng5	7	5	18	30	0.233333	0.166667
190409B	S:R_1:2_ng	60	6	190409BS:R_1:2_ng6	2	9	19	30	0.0666667	0.3
190409B	S:R_1:2_ng	60	7	190409BS:R_1:2_ng7	3	5	22	30	0.1	0.166667
190409B	S:R_1:2_ng	60	8	190409BS:R_1:2_ng8	5	2	23	30	0.166667	0.0666667
190409B	S:R_1:2_ng	60	9	190409BS:R_1:2_ng9	0	4	26	30	0	0.133333
190409B	S:R_1:2_ng	60	10	190409BS:R_1:2_ng10	0	3	27	30	0	0.1

## Sheet: 4) 2PhC11 & LC
colony	treatment	dose[worker_eq]	replicaiton	id	left(sample)	right(solvent)	middle	total	rate_sample	rate_solvent
180522B	Negative	0	1	180522BNegative1	26	0	4	30	0.866667	0
180522B	Negative	0	2	180522BNegative2	3	17	10	30	0.1	0.566667
180522B	Negative	0	3	180522BNegative3	1	23	6	30	0.0333333	0.766667
180522B	Negative	0	4	180522BNegative4	2	26	2	30	0.0666667	0.866667
180522B	Negative	0	5	180522BNegative5	0	16	14	30	0	0.533333
180522B	Negative	0	6	180522BNegative6	0	7	23	30	0	0.233333
180522B	Negative	0	7	180522BNegative7	18	0	12	30	0.6	0
180522B	Negative	0	8	180522BNegative8	4	1	25	30	0.133333	0.0333333
180522B	Negative	0	9	180522BNegative9	0	19	11	30	0	0.633333
180522B	Negative	0	10	180522BNegative10	6	7	17	30	0.2	0.233333
180522B	Hexane_fr	1	1	180522BHexane_fr1	4	8	18	30	0.133333	0.266667
180522B	Hexane_fr	1	2	180522BHexane_fr2	9	3	18	30	0.3	0.1
180522B	Hexane_fr	1	3	180522BHexane_fr3	18	6	6	30	0.6	0.2
180522B	Hexane_fr	1	4	180522BHexane_fr4	17	0	13	30	0.566667	0
180522B	Hexane_fr	1	5	180522BHexane_fr5	9	7	14	30	0.3	0.233333
180522B	Hexane_fr	1	6	180522BHexane_fr6	16	1	13	30	0.533333	0.0333333
180522B	Hexane_fr	1	7	180522BHexane_fr7	20	0	10	30	0.666667	0
180522B	Hexane_fr	1	8	180522BHexane_fr8	2	6	22	30	0.0666667	0.2
180522B	Hexane_fr	1	9	180522BHexane_fr9	7	3	20	30	0.233333	0.1
180522B	Hexane_fr	1	10	180522BHexane_fr10	0	19	11	30	0	0.633333
180522B	2PhC11+C23+C25+C27	1	1	180522B2PhC11+C23+C25+C271	17	4	9	30	0.566667	0.133333
180522B	2PhC11+C23+C25+C27	1	2	180522B2PhC11+C23+C25+C272	5	5	20	30	0.166667	0.166667
180522B	2PhC11+C23+C25+C27	1	3	180522B2PhC11+C23+C25+C273	4	11	15	30	0.133333	0.366667
180522B	2PhC11+C23+C25+C27	1	4	180522B2PhC11+C23+C25+C274	3	4	23	30	0.1	0.133333
180522B	2PhC11+C23+C25+C27	1	5	180522B2PhC11+C23+C25+C275	4	1	25	30	0.133333	0.0333333
180522B	2PhC11+C23+C25+C27	1	6	180522B2PhC11+C23+C25+C276	14	3	13	30	0.466667	0.1
180522B	2PhC11+C23+C25+C27	1	7	180522B2PhC11+C23+C25+C277	0	13	17	30	0	0.433333
180522B	2PhC11+C23+C25+C27	1	8	180522B2PhC11+C23+C25+C278	3	1	26	30	0.1	0.0333333
180522B	2PhC11+C23+C25+C27	1	9	180522B2PhC11+C23+C25+C279	3	0	27	30	0.1	0
180522B	2PhC11+C23+C25+C27	1	10	180522B2PhC11+C23+C25+C2710	6	4	20	30	0.2	0.133333
180522B	Minus_C23	1	1	180522BMinus_C231	19	0	11	30	0.633333	0
180522B	Minus_C23	1	2	180522BMinus_C232	2	20	8	30	0.0666667	0.666667
180522B	Minus_C23	1	3	180522BMinus_C233	23	0	7	30	0.766667	0
180522B	Minus_C23	1	4	180522BMinus_C234	5	11	14	30	0.166667	0.366667
180522B	Minus_C23	1	5	180522BMinus_C235	9	4	17	30	0.3	0.133333
180522B	Minus_C23	1	6	180522BMinus_C236	15	3	12	30	0.5	0.1
180522B	Minus_C23	1	7	180522BMinus_C237	0	17	13	30	0	0.566667
180522B	Minus_C23	1	8	180522BMinus_C238	0	23	7	30	0	0.766667
180522B	Minus_C23	1	9	180522BMinus_C239	7	14	9	30	0.233333	0.466667
180522B	Minus_C23	1	10	180522BMinus_C2310	3	7	20	30	0.1	0.233333
180522B	Minus_C25	1	1	180522BMinus_C251	0	0	30	30	0	0
180522B	Minus_C25	1	2	180522BMinus_C252	23	0	7	30	0.766667	0
180522B	Minus_C25	1	3	180522BMinus_C253	0	13	17	30	0	0.433333
180522B	Minus_C25	1	4	180522BMinus_C254	17	4	9	30	0.566667	0.133333
180522B	Minus_C25	1	5	180522BMinus_C255	0	26	4	30	0	0.866667
180522B	Minus_C25	1	6	180522BMinus_C256	1	12	17	30	0.0333333	0.4
180522B	Minus_C25	1	7	180522BMinus_C257	24	0	6	30	0.8	0
180522B	Minus_C25	1	8	180522BMinus_C258	0	30	0	30	0	1
180522B	Minus_C25	1	9	180522BMinus_C259	9	6	15	30	0.3	0.2
180522B	Minus_C25	1	10	180522BMinus_C2510	5	2	23	30	0.166667	0.0666667
180522B	Minus_C27	1	1	180522BMinus_C271	10	20	0	30	0.333333	0.666667
180522B	Minus_C27	1	2	180522BMinus_C272	7	20	3	30	0.233333	0.666667
180522B	Minus_C27	1	3	180522BMinus_C273	26	0	4	30	0.866667	0
180522B	Minus_C27	1	4	180522BMinus_C274	9	12	9	30	0.3	0.4
180522B	Minus_C27	1	5	180522BMinus_C275	1	18	11	30	0.0333333	0.6
180522B	Minus_C27	1	6	180522BMinus_C276	4	14	12	30	0.133333	0.466667
180522B	Minus_C27	1	7	180522BMinus_C277	1	10	19	30	0.0333333	0.333333
180522B	Minus_C27	1	8	180522BMinus_C278	1	23	6	30	0.0333333	0.766667
180522B	Minus_C27	1	9	180522BMinus_C279	1	18	11	30	0.0333333	0.6
180522B	Minus_C27	1	10	180522BMinus_C2710	1	17	12	30	0.0333333	0.566667
180617C	Negative	0	1	180617CNegative1	5	13	12	30	0.166667	0.433333
180617C	Negative	0	2	180617CNegative2	3	16	11	30	0.1	0.533333
180617C	Negative	0	3	180617CNegative3	26	1	3	30	0.866667	0.0333333
180617C	Negative	0	4	180617CNegative4	0	20	10	30	0	0.666667
180617C	Negative	0	5	180617CNegative5	0	10	20	30	0	0.333333
180617C	Negative	0	6	180617CNegative6	25	0	5	30	0.833333	0
180617C	Negative	0	7	180617CNegative7	9	1	20	30	0.3	0.0333333
180617C	Negative	0	8	180617CNegative8	3	13	14	30	0.1	0.433333
180617C	Negative	0	9	180617CNegative9	0	8	22	30	0	0.266667
180617C	Negative	0	10	180617CNegative10	29	0	1	30	0.966667	0
180617C	Hexane_fr	1	1	180617CHexane_fr1	21	1	8	30	0.7	0.0333333
180617C	Hexane_fr	1	2	180617CHexane_fr2	9	7	14	30	0.3	0.233333
180617C	Hexane_fr	1	3	180617CHexane_fr3	15	1	14	30	0.5	0.0333333
180617C	Hexane_fr	1	4	180617CHexane_fr4	14	1	15	30	0.466667	0.0333333
180617C	Hexane_fr	1	5	180617CHexane_fr5	6	10	14	30	0.2	0.333333
180617C	Hexane_fr	1	6	180617CHexane_fr6	17	0	13	30	0.566667	0
180617C	Hexane_fr	1	7	180617CHexane_fr7	14	0	16	30	0.466667	0
180617C	Hexane_fr	1	8	180617CHexane_fr8	12	3	15	30	0.4	0.1
180617C	Hexane_fr	1	9	180617CHexane_fr9	2	16	12	30	0.0666667	0.533333
180617C	Hexane_fr	1	10	180617CHexane_fr10	11	8	11	30	0.366667	0.266667
180617C	2PhC11+C23+C25+C27	1	1	180617C2PhC11+C23+C25+C271	0	20	10	30	0	0.666667
180617C	2PhC11+C23+C25+C27	1	2	180617C2PhC11+C23+C25+C272	1	11	18	30	0.0333333	0.366667
180617C	2PhC11+C23+C25+C27	1	3	180617C2PhC11+C23+C25+C273	7	10	13	30	0.233333	0.333333
180617C	2PhC11+C23+C25+C27	1	4	180617C2PhC11+C23+C25+C274	8	8	14	30	0.266667	0.266667
180617C	2PhC11+C23+C25+C27	1	5	180617C2PhC11+C23+C25+C275	16	6	8	30	0.533333	0.2
180617C	2PhC11+C23+C25+C27	1	6	180617C2PhC11+C23+C25+C276	0	24	6	30	0	0.8
180617C	2PhC11+C23+C25+C27	1	7	180617C2PhC11+C23+C25+C277	28	0	2	30	0.933333	0
180617C	2PhC11+C23+C25+C27	1	8	180617C2PhC11+C23+C25+C278	7	3	20	30	0.233333	0.1
180617C	2PhC11+C23+C25+C27	1	9	180617C2PhC11+C23+C25+C279	24	0	6	30	0.8	0
180617C	2PhC11+C23+C25+C27	1	10	180617C2PhC11+C23+C25+C2710	5	15	10	30	0.166667	0.5
180617C	Minus_C23	1	1	180617CMinus_C231	21	0	9	30	0.7	0
180617C	Minus_C23	1	2	180617CMinus_C232	20	5	5	30	0.666667	0.166667
180617C	Minus_C23	1	3	180617CMinus_C233	21	0	9	30	0.7	0
180617C	Minus_C23	1	4	180617CMinus_C234	20	0	10	30	0.666667	0
180617C	Minus_C23	1	5	180617CMinus_C235	4	0	26	30	0.133333	0
180617C	Minus_C23	1	6	180617CMinus_C236	6	5	19	30	0.2	0.166667
180617C	Minus_C23	1	7	180617CMinus_C237	25	3	2	30	0.833333	0.1
180617C	Minus_C23	1	8	180617CMinus_C238	1	23	6	30	0.0333333	0.766667
180617C	Minus_C23	1	9	180617CMinus_C239	13	1	16	30	0.433333	0.0333333
180617C	Minus_C23	1	10	180617CMinus_C2310	9	6	15	30	0.3	0.2
180617C	Minus_C25	1	1	180617CMinus_C251	15	0	15	30	0.5	0
180617C	Minus_C25	1	2	180617CMinus_C252	21	0	9	30	0.7	0
180617C	Minus_C25	1	3	180617CMinus_C253	7	16	7	30	0.233333	0.533333
180617C	Minus_C25	1	4	180617CMinus_C254	0	28	2	30	0	0.933333
180617C	Minus_C25	1	5	180617CMinus_C255	6	9	15	30	0.2	0.3
180617C	Minus_C25	1	6	180617CMinus_C256	0	23	7	30	0	0.766667
180617C	Minus_C25	1	7	180617CMinus_C257	13	0	17	30	0.433333	0
180617C	Minus_C25	1	8	180617CMinus_C258	0	4	26	30	0	0.133333
180617C	Minus_C25	1	9	180617CMinus_C259	16	0	14	30	0.533333	0
180617C	Minus_C25	1	10	180617CMinus_C2510	3	13	14	30	0.1	0.433333
180617C	Minus_C27	1	1	180617CMinus_C271	22	0	8	30	0.733333	0
180617C	Minus_C27	1	2	180617CMinus_C272	22	0	8	30	0.733333	0
180617C	Minus_C27	1	3	180617CMinus_C273	5	18	7	30	0.166667	0.6
180617C	Minus_C27	1	4	180617CMinus_C274	7	7	16	30	0.233333	0.233333
180617C	Minus_C27	1	5	180617CMinus_C275	15	0	15	30	0.5	0
180617C	Minus_C27	1	6	180617CMinus_C276	0	6	24	30	0	0.2
180617C	Minus_C27	1	7	180617CMinus_C277	18	0	12	30	0.6	0
180617C	Minus_C27	1	8	180617CMinus_C278	0	21	9	30	0	0.7
180617C	Minus_C27	1	9	180617CMinus_C279	2	16	12	30	0.0666667	0.533333
180617C	Minus_C27	1	10	180617CMinus_C2710	1	24	5	30	0.0333333	0.8

## Sheet: 5) MA & tVA & Ch
colony	treatment	dose[worker_eq]	replicaiton	id	left(sample)	right(solvent)	middle	total	rate_sample	rate_solvent
180522B	Negative	0	1	180522BNegative1	6	2	22	30	0.2	0.0666667
180522B	Negative	0	2	180522BNegative2	1	4	25	30	0.0333333	0.133333
180522B	Negative	0	3	180522BNegative3	27	0	3	30	0.9	0
180522B	Negative	0	4	180522BNegative4	6	0	24	30	0.2	0
180522B	Negative	0	5	180522BNegative5	10	5	15	30	0.333333	0.166667
180522B	Negative	0	6	180522BNegative6	4	4	22	30	0.133333	0.133333
180522B	Negative	0	7	180522BNegative7	6	11	13	30	0.2	0.366667
180522B	Negative	0	8	180522BNegative8	4	1	25	30	0.133333	0.0333333
180522B	Negative	0	9	180522BNegative9	0	11	19	30	0	0.366667
180522B	Negative	0	10	180522BNegative10	8	2	20	30	0.266667	0.0666667
180522B	50%DEE	1	1	180522B50%DEE1	23	0	7	30	0.766667	0
180522B	50%DEE	1	2	180522B50%DEE2	19	0	11	30	0.633333	0
180522B	50%DEE	1	3	180522B50%DEE3	22	0	8	30	0.733333	0
180522B	50%DEE	1	4	180522B50%DEE4	19	2	9	30	0.633333	0.0666667
180522B	50%DEE	1	5	180522B50%DEE5	15	0	15	30	0.5	0
180522B	50%DEE	1	6	180522B50%DEE6	15	1	14	30	0.5	0.0333333
180522B	50%DEE	1	7	180522B50%DEE7	21	0	9	30	0.7	0
180522B	50%DEE	1	8	180522B50%DEE8	13	3	14	30	0.433333	0.1
180522B	50%DEE	1	9	180522B50%DEE9	19	1	10	30	0.633333	0.0333333
180522B	50%DEE	1	10	180522B50%DEE10	22	0	8	30	0.733333	0
180522B	MA+tVA+Ch	1	1	180522BMA+tVA+Ch1	26	0	4	30	0.866667	0
180522B	MA+tVA+Ch	1	2	180522BMA+tVA+Ch2	0	0	30	30	0	0
180522B	MA+tVA+Ch	1	3	180522BMA+tVA+Ch3	18	4	8	30	0.6	0.133333
180522B	MA+tVA+Ch	1	4	180522BMA+tVA+Ch4	18	0	12	30	0.6	0
180522B	MA+tVA+Ch	1	5	180522BMA+tVA+Ch5	14	4	12	30	0.466667	0.133333
180522B	MA+tVA+Ch	1	6	180522BMA+tVA+Ch6	20	1	9	30	0.666667	0.0333333
180522B	MA+tVA+Ch	1	7	180522BMA+tVA+Ch7	25	0	5	30	0.833333	0
180522B	MA+tVA+Ch	1	8	180522BMA+tVA+Ch8	5	4	21	30	0.166667	0.133333
180522B	MA+tVA+Ch	1	9	180522BMA+tVA+Ch9	2	6	22	30	0.0666667	0.2
180522B	MA+tVA+Ch	1	10	180522BMA+tVA+Ch10	5	0	25	30	0.166667	0
180522B	tVA+Ch	1	1	180522BtVA+Ch1	30	0	0	30	1	0
180522B	tVA+Ch	1	2	180522BtVA+Ch2	18	0	12	30	0.6	0
180522B	tVA+Ch	1	3	180522BtVA+Ch3	8	1	21	30	0.266667	0.0333333
180522B	tVA+Ch	1	4	180522BtVA+Ch4	20	2	8	30	0.666667	0.0666667
180522B	tVA+Ch	1	5	180522BtVA+Ch5	19	7	4	30	0.633333	0.233333
180522B	tVA+Ch	1	6	180522BtVA+Ch6	27	1	2	30	0.9	0.0333333
180522B	tVA+Ch	1	7	180522BtVA+Ch7	23	0	7	30	0.766667	0
180522B	tVA+Ch	1	8	180522BtVA+Ch8	16	2	12	30	0.533333	0.0666667
180522B	tVA+Ch	1	9	180522BtVA+Ch9	20	0	10	30	0.666667	0
180522B	tVA+Ch	1	10	180522BtVA+Ch10	13	3	14	30	0.433333	0.1
180522B	MA+Ch	1	1	180522BMA+Ch1	10	1	19	30	0.333333	0.0333333
180522B	MA+Ch	1	2	180522BMA+Ch2	27	0	3	30	0.9	0
180522B	MA+Ch	1	3	180522BMA+Ch3	4	12	14	30	0.133333	0.4
180522B	MA+Ch	1	4	180522BMA+Ch4	20	0	10	30	0.666667	0
180522B	MA+Ch	1	5	180522BMA+Ch5	8	0	22	30	0.266667	0
180522B	MA+Ch	1	6	180522BMA+Ch6	2	14	14	30	0.0666667	0.466667
180522B	MA+Ch	1	7	180522BMA+Ch7	1	15	14	30	0.0333333	0.5
180522B	MA+Ch	1	8	180522BMA+Ch8	12	2	16	30	0.4	0.0666667
180522B	MA+Ch	1	9	180522BMA+Ch9	0	15	15	30	0	0.5
180522B	MA+Ch	1	10	180522BMA+Ch10	15	1	14	30	0.5	0.0333333
180522B	MA+tVA	1	1	180522BMA+tVA1	27	0	3	30	0.9	0
180522B	MA+tVA	1	2	180522BMA+tVA2	19	1	10	30	0.633333	0.0333333
180522B	MA+tVA	1	3	180522BMA+tVA3	1	21	8	30	0.0333333	0.7
180522B	MA+tVA	1	4	180522BMA+tVA4	26	1	3	30	0.866667	0.0333333
180522B	MA+tVA	1	5	180522BMA+tVA5	20	0	10	30	0.666667	0
180522B	MA+tVA	1	6	180522BMA+tVA6	20	6	4	30	0.666667	0.2
180522B	MA+tVA	1	7	180522BMA+tVA7	21	2	7	30	0.7	0.0666667
180522B	MA+tVA	1	8	180522BMA+tVA8	4	16	10	30	0.133333	0.533333
180522B	MA+tVA	1	9	180522BMA+tVA9	11	5	14	30	0.366667	0.166667
180522B	MA+tVA	1	10	180522BMA+tVA10	4	7	19	30	0.133333	0.233333
180617A	Negative	0	1	180617ANegative1	20	0	10	30	0.666667	0
180617A	Negative	0	2	180617ANegative2	0	6	24	30	0	0.2
180617A	Negative	0	3	180617ANegative3	4	7	19	30	0.133333	0.233333
180617A	Negative	0	4	180617ANegative4	0	19	11	30	0	0.633333
180617A	Negative	0	5	180617ANegative5	4	4	22	30	0.133333	0.133333
180617A	Negative	0	6	180617ANegative6	0	0	30	30	0	0
180617A	Negative	0	7	180617ANegative7	0	0	30	30	0	0
180617A	Negative	0	8	180617ANegative8	0	0	30	30	0	0
180617A	Negative	0	9	180617ANegative9	2	2	26	30	0.0666667	0.0666667
180617A	Negative	0	10	180617ANegative10	1	1	28	30	0.0333333	0.0333333
180617A	50%DEE	1	1	180617A50%DEE1	0	8	22	30	0	0.266667
180617A	50%DEE	1	2	180617A50%DEE2	20	0	10	30	0.666667	0
180617A	50%DEE	1	3	180617A50%DEE3	7	13	10	30	0.233333	0.433333
180617A	50%DEE	1	4	180617A50%DEE4	1	1	28	30	0.0333333	0.0333333
180617A	50%DEE	1	5	180617A50%DEE5	0	0	30	30	0	0
180617A	50%DEE	1	6	180617A50%DEE6	19	0	11	30	0.633333	0
180617A	50%DEE	1	7	180617A50%DEE7	11	0	19	30	0.366667	0
180617A	50%DEE	1	8	180617A50%DEE8	2	4	24	30	0.0666667	0.133333
180617A	50%DEE	1	9	180617A50%DEE9	0	22	8	30	0	0.733333
180617A	50%DEE	1	10	180617A50%DEE10	0	14	16	30	0	0.466667
180617A	MA+tVA+Ch	1	1	180617AMA+tVA+Ch1	0	2	28	30	0	0.0666667
180617A	MA+tVA+Ch	1	2	180617AMA+tVA+Ch2	7	0	23	30	0.233333	0
180617A	MA+tVA+Ch	1	3	180617AMA+tVA+Ch3	0	25	5	30	0	0.833333
180617A	MA+tVA+Ch	1	4	180617AMA+tVA+Ch4	0	1	29	30	0	0.0333333
180617A	MA+tVA+Ch	1	5	180617AMA+tVA+Ch5	1	20	9	30	0.0333333	0.666667
180617A	MA+tVA+Ch	1	6	180617AMA+tVA+Ch6	0	11	19	30	0	0.366667
180617A	MA+tVA+Ch	1	7	180617AMA+tVA+Ch7	2	18	10	30	0.0666667	0.6
180617A	MA+tVA+Ch	1	8	180617AMA+tVA+Ch8	1	19	10	30	0.0333333	0.633333
180617A	MA+tVA+Ch	1	9	180617AMA+tVA+Ch9	12	6	12	30	0.4	0.2
180617A	MA+tVA+Ch	1	10	180617AMA+tVA+Ch10	2	9	19	30	0.0666667	0.3
180617A	tVA+Ch	1	1	180617AtVA+Ch1	1	0	29	30	0.0333333	0
180617A	tVA+Ch	1	2	180617AtVA+Ch2	20	0	10	30	0.666667	0
180617A	tVA+Ch	1	3	180617AtVA+Ch3	25	0	5	30	0.833333	0
180617A	tVA+Ch	1	4	180617AtVA+Ch4	0	11	19	30	0	0.366667
180617A	tVA+Ch	1	5	180617AtVA+Ch5	5	11	14	30	0.166667	0.366667
180617A	tVA+Ch	1	6	180617AtVA+Ch6	0	20	10	30	0	0.666667
180617A	tVA+Ch	1	7	180617AtVA+Ch7	15	4	11	30	0.5	0.133333
180617A	tVA+Ch	1	8	180617AtVA+Ch8	11	0	19	30	0.366667	0
180617A	tVA+Ch	1	9	180617AtVA+Ch9	0	0	30	30	0	0
180617A	tVA+Ch	1	10	180617AtVA+Ch10	11	0	19	30	0.366667	0
180617A	MA+Ch	1	1	180617AMA+Ch1	0	0	30	30	0	0
180617A	MA+Ch	1	2	180617AMA+Ch2	18	0	12	30	0.6	0
180617A	MA+Ch	1	3	180617AMA+Ch3	0	1	29	30	0	0.0333333
180617A	MA+Ch	1	4	180617AMA+Ch4	3	0	27	30	0.1	0
180617A	MA+Ch	1	5	180617AMA+Ch5	10	0	20	30	0.333333	0
180617A	MA+Ch	1	6	180617AMA+Ch6	17	0	13	30	0.566667	0
180617A	MA+Ch	1	7	180617AMA+Ch7	15	0	15	30	0.5	0
180617A	MA+Ch	1	8	180617AMA+Ch8	21	0	9	30	0.7	0
180617A	MA+Ch	1	9	180617AMA+Ch9	0	0	30	30	0	0
180617A	MA+Ch	1	10	180617AMA+Ch10	0	0	30	30	0	0
180617A	MA+tVA	1	1	180617AMA+tVA1	15	0	15	30	0.5	0
180617A	MA+tVA	1	2	180617AMA+tVA2	19	0	11	30	0.633333	0
180617A	MA+tVA	1	3	180617AMA+tVA3	17	0	13	30	0.566667	0
180617A	MA+tVA	1	4	180617AMA+tVA4	16	0	14	30	0.533333	0
180617A	MA+tVA	1	5	180617AMA+tVA5	0	0	30	30	0	0
180617A	MA+tVA	1	6	180617AMA+tVA6	0	0	30	30	0	0
180617A	MA+tVA	1	7	180617AMA+tVA7	8	16	6	30	0.266667	0.533333
180617A	MA+tVA	1	8	180617AMA+tVA8	2	7	21	30	0.0666667	0.233333
180617A	MA+tVA	1	9	180617AMA+tVA9	17	1	12	30	0.566667	0.0333333
180617A	MA+tVA	1	10	180617AMA+tVA10	1	6	23	30	0.0333333	0.2

## Sheet: 6) Plus PA & OA
colony	treatment	dose[worker_eq]	replicaiton	id	left(sample)	right(solvent)	middle	total	rate_sample	rate_solvent
180617A	Negative	0	1	180617ANegative1	10	15	5	30	0.333333	0.5
180617A	Negative	0	2	180617ANegative2	11	0	19	30	0.366667	0
180617A	Negative	0	3	180617ANegative3	1	24	5	30	0.0333333	0.8
180617A	Negative	0	4	180617ANegative4	7	0	23	30	0.233333	0
180617A	Negative	0	5	180617ANegative5	8	8	14	30	0.266667	0.266667
180617A	Negative	0	6	180617ANegative6	10	0	20	30	0.333333	0
180617A	Negative	0	7	180617ANegative7	9	0	21	30	0.3	0
180617A	Negative	0	8	180617ANegative8	2	9	19	30	0.0666667	0.3
180617A	Negative	0	9	180617ANegative9	12	0	18	30	0.4	0
180617A	Negative	0	10	180617ANegative10	0	15	15	30	0	0.5
180617A	Crude	1	1	180617ACrude1	2	11	17	30	0.0666667	0.366667
180617A	Crude	1	2	180617ACrude2	18	0	12	30	0.6	0
180617A	Crude	1	3	180617ACrude3	25	2	3	30	0.833333	0.0666667
180617A	Crude	1	4	180617ACrude4	10	1	19	30	0.333333	0.0333333
180617A	Crude	1	5	180617ACrude5	18	5	7	30	0.6	0.166667
180617A	Crude	1	6	180617ACrude6	16	0	14	30	0.533333	0
180617A	Crude	1	7	180617ACrude7	20	3	7	30	0.666667	0.1
180617A	Crude	1	8	180617ACrude8	9	1	20	30	0.3	0.0333333
180617A	Crude	1	9	180617ACrude9	20	0	10	30	0.666667	0
180617A	Crude	1	10	180617ACrude10	10	0	20	30	0.333333	0
180617A	2PhC11 + C25 + C27 + tVA + Ch	1	1	180617A2PhC11 + C25 + C27 + tVA + Ch1	0	0	30	30	0	0
180617A	2PhC11 + C25 + C27 + tVA + Ch	1	2	180617A2PhC11 + C25 + C27 + tVA + Ch2	0	9	21	30	0	0.3
180617A	2PhC11 + C25 + C27 + tVA + Ch	1	3	180617A2PhC11 + C25 + C27 + tVA + Ch3	0	6	24	30	0	0.2
180617A	2PhC11 + C25 + C27 + tVA + Ch	1	4	180617A2PhC11 + C25 + C27 + tVA + Ch4	0	12	18	30	0	0.4
180617A	2PhC11 + C25 + C27 + tVA + Ch	1	5	180617A2PhC11 + C25 + C27 + tVA + Ch5	4	6	20	30	0.133333	0.2
180617A	2PhC11 + C25 + C27 + tVA + Ch	1	6	180617A2PhC11 + C25 + C27 + tVA + Ch6	6	6	18	30	0.2	0.2
180617A	2PhC11 + C25 + C27 + tVA + Ch	1	7	180617A2PhC11 + C25 + C27 + tVA + Ch7	9	0	21	30	0.3	0
180617A	2PhC11 + C25 + C27 + tVA + Ch	1	8	180617A2PhC11 + C25 + C27 + tVA + Ch8	20	2	8	30	0.666667	0.0666667
180617A	2PhC11 + C25 + C27 + tVA + Ch	1	9	180617A2PhC11 + C25 + C27 + tVA + Ch9	2	14	14	30	0.0666667	0.466667
180617A	2PhC11 + C25 + C27 + tVA + Ch	1	10	180617A2PhC11 + C25 + C27 + tVA + Ch10	0	4	26	30	0	0.133333
180617A	2PhC11 + C25 + C27 + tVA + Ch + OA	1	1	180617A2PhC11 + C25 + C27 + tVA + Ch + OA1	4	3	23	30	0.133333	0.1
180617A	2PhC11 + C25 + C27 + tVA + Ch + OA	1	2	180617A2PhC11 + C25 + C27 + tVA + Ch + OA2	17	0	13	30	0.566667	0
180617A	2PhC11 + C25 + C27 + tVA + Ch + OA	1	3	180617A2PhC11 + C25 + C27 + tVA + Ch + OA3	14	0	16	30	0.466667	0
180617A	2PhC11 + C25 + C27 + tVA + Ch + OA	1	4	180617A2PhC11 + C25 + C27 + tVA + Ch + OA4	21	1	8	30	0.7	0.0333333
180617A	2PhC11 + C25 + C27 + tVA + Ch + OA	1	5	180617A2PhC11 + C25 + C27 + tVA + Ch + OA5	0	5	25	30	0	0.166667
180617A	2PhC11 + C25 + C27 + tVA + Ch + OA	1	6	180617A2PhC11 + C25 + C27 + tVA + Ch + OA6	1	12	17	30	0.0333333	0.4
180617A	2PhC11 + C25 + C27 + tVA + Ch + OA	1	7	180617A2PhC11 + C25 + C27 + tVA + Ch + OA7	7	7	16	30	0.233333	0.233333
180617A	2PhC11 + C25 + C27 + tVA + Ch + OA	1	8	180617A2PhC11 + C25 + C27 + tVA + Ch + OA8	7	2	21	30	0.233333	0.0666667
180617A	2PhC11 + C25 + C27 + tVA + Ch + OA	1	9	180617A2PhC11 + C25 + C27 + tVA + Ch + OA9	7	3	20	30	0.233333	0.1
180617A	2PhC11 + C25 + C27 + tVA + Ch + OA	1	10	180617A2PhC11 + C25 + C27 + tVA + Ch + OA10	19	0	11	30	0.633333	0
180617A	2PhC11 + C25 + C27 + tVA + Ch + PA	1	1	180617A2PhC11 + C25 + C27 + tVA + Ch + PA1	27	0	3	30	0.9	0
180617A	2PhC11 + C25 + C27 + tVA + Ch + PA	1	2	180617A2PhC11 + C25 + C27 + tVA + Ch + PA2	11	0	19	30	0.366667	0
180617A	2PhC11 + C25 + C27 + tVA + Ch + PA	1	3	180617A2PhC11 + C25 + C27 + tVA + Ch + PA3	15	0	15	30	0.5	0
180617A	2PhC11 + C25 + C27 + tVA + Ch + PA	1	4	180617A2PhC11 + C25 + C27 + tVA + Ch + PA4	2	21	7	30	0.0666667	0.7
180617A	2PhC11 + C25 + C27 + tVA + Ch + PA	1	5	180617A2PhC11 + C25 + C27 + tVA + Ch + PA5	13	0	17	30	0.433333	0
180617A	2PhC11 + C25 + C27 + tVA + Ch + PA	1	6	180617A2PhC11 + C25 + C27 + tVA + Ch + PA6	0	19	11	30	0	0.633333
180617A	2PhC11 + C25 + C27 + tVA + Ch + PA	1	7	180617A2PhC11 + C25 + C27 + tVA + Ch + PA7	17	0	13	30	0.566667	0
180617A	2PhC11 + C25 + C27 + tVA + Ch + PA	1	8	180617A2PhC11 + C25 + C27 + tVA + Ch + PA8	3	9	18	30	0.1	0.3
180617A	2PhC11 + C25 + C27 + tVA + Ch + PA	1	9	180617A2PhC11 + C25 + C27 + tVA + Ch + PA9	19	1	10	30	0.633333	0.0333333
180617A	2PhC11 + C25 + C27 + tVA + Ch + PA	1	10	180617A2PhC11 + C25 + C27 + tVA + Ch + PA10	14	0	16	30	0.466667	0
180617A	2PhC11 + C25 + C27 + tVA + Ch + PA + OA	1	1	180617A2PhC11 + C25 + C27 + tVA + Ch + PA + OA1	0	22	8	30	0	0.733333
180617A	2PhC11 + C25 + C27 + tVA + Ch + PA + OA	1	2	180617A2PhC11 + C25 + C27 + tVA + Ch + PA + OA2	4	7	19	30	0.133333	0.233333
180617A	2PhC11 + C25 + C27 + tVA + Ch + PA + OA	1	3	180617A2PhC11 + C25 + C27 + tVA + Ch + PA + OA3	0	14	16	30	0	0.466667
180617A	2PhC11 + C25 + C27 + tVA + Ch + PA + OA	1	4	180617A2PhC11 + C25 + C27 + tVA + Ch + PA + OA4	20	2	8	30	0.666667	0.0666667
180617A	2PhC11 + C25 + C27 + tVA + Ch + PA + OA	1	5	180617A2PhC11 + C25 + C27 + tVA + Ch + PA + OA5	0	18	12	30	0	0.6
180617A	2PhC11 + C25 + C27 + tVA + Ch + PA + OA	1	6	180617A2PhC11 + C25 + C27 + tVA + Ch + PA + OA6	1	3	26	30	0.0333333	0.1
180617A	2PhC11 + C25 + C27 + tVA + Ch + PA + OA	1	7	180617A2PhC11 + C25 + C27 + tVA + Ch + PA + OA7	20	0	10	30	0.666667	0
180617A	2PhC11 + C25 + C27 + tVA + Ch + PA + OA	1	8	180617A2PhC11 + C25 + C27 + tVA + Ch + PA + OA8	18	1	11	30	0.6	0.0333333
180617A	2PhC11 + C25 + C27 + tVA + Ch + PA + OA	1	9	180617A2PhC11 + C25 + C27 + tVA + Ch + PA + OA9	19	0	11	30	0.633333	0
180617A	2PhC11 + C25 + C27 + tVA + Ch + PA + OA	1	10	180617A2PhC11 + C25 + C27 + tVA + Ch + PA + OA10	13	5	12	30	0.433333	0.166667
180703A	Negative	0	1	180703ANegative1	0	2	28	30	0	0.0666667
180703A	Negative	0	2	180703ANegative2	0	16	14	30	0	0.533333
180703A	Negative	0	3	180703ANegative3	14	0	16	30	0.466667	0
180703A	Negative	0	4	180703ANegative4	0	3	27	30	0	0.1
180703A	Negative	0	5	180703ANegative5	0	24	6	30	0	0.8
180703A	Negative	0	6	180703ANegative6	24	0	6	30	0.8	0
180703A	Negative	0	7	180703ANegative7	2	9	19	30	0.0666667	0.3
180703A	Negative	0	8	180703ANegative8	5	0	25	30	0.166667	0
180703A	Negative	0	9	180703ANegative9	0	11	19	30	0	0.366667
180703A	Negative	0	10	180703ANegative10	3	0	27	30	0.1	0
180703A	Crude	1	1	180703ACrude1	26	0	4	30	0.866667	0
180703A	Crude	1	2	180703ACrude2	5	6	19	30	0.166667	0.2
180703A	Crude	1	3	180703ACrude3	21	0	9	30	0.7	0
180703A	Crude	1	4	180703ACrude4	17	7	6	30	0.566667	0.233333
180703A	Crude	1	5	180703ACrude5	10	0	20	30	0.333333	0
180703A	Crude	1	6	180703ACrude6	19	0	11	30	0.633333	0
180703A	Crude	1	7	180703ACrude7	22	0	8	30	0.733333	0
180703A	Crude	1	8	180703ACrude8	24	0	6	30	0.8	0
180703A	Crude	1	9	180703ACrude9	24	0	6	30	0.8	0
180703A	Crude	1	10	180703ACrude10	29	0	1	30	0.966667	0
180703A	2PhC11 + C25 + C27 + tVA + Ch	1	1	180703A2PhC11 + C25 + C27 + tVA + Ch1	1	5	24	30	0.0333333	0.166667
180703A	2PhC11 + C25 + C27 + tVA + Ch	1	2	180703A2PhC11 + C25 + C27 + tVA + Ch2	0	2	28	30	0	0.0666667
180703A	2PhC11 + C25 + C27 + tVA + Ch	1	3	180703A2PhC11 + C25 + C27 + tVA + Ch3	6	6	18	30	0.2	0.2
180703A	2PhC11 + C25 + C27 + tVA + Ch	1	4	180703A2PhC11 + C25 + C27 + tVA + Ch4	0	13	17	30	0	0.433333
180703A	2PhC11 + C25 + C27 + tVA + Ch	1	5	180703A2PhC11 + C25 + C27 + tVA + Ch5	5	0	25	30	0.166667	0
180703A	2PhC11 + C25 + C27 + tVA + Ch	1	6	180703A2PhC11 + C25 + C27 + tVA + Ch6	0	16	14	30	0	0.533333
180703A	2PhC11 + C25 + C27 + tVA + Ch	1	7	180703A2PhC11 + C25 + C27 + tVA + Ch7	0	0	30	30	0	0
180703A	2PhC11 + C25 + C27 + tVA + Ch	1	8	180703A2PhC11 + C25 + C27 + tVA + Ch8	1	2	27	30	0.0333333	0.0666667
180703A	2PhC11 + C25 + C27 + tVA + Ch	1	9	180703A2PhC11 + C25 + C27 + tVA + Ch9	0	0	30	30	0	0
180703A	2PhC11 + C25 + C27 + tVA + Ch	1	10	180703A2PhC11 + C25 + C27 + tVA + Ch10	11	0	19	30	0.366667	0
180703A	2PhC11 + C25 + C27 + tVA + Ch + OA	1	1	180703A2PhC11 + C25 + C27 + tVA + Ch + OA1	0	10	20	30	0	0.333333
180703A	2PhC11 + C25 + C27 + tVA + Ch + OA	1	2	180703A2PhC11 + C25 + C27 + tVA + Ch + OA2	0	25	5	30	0	0.833333
180703A	2PhC11 + C25 + C27 + tVA + Ch + OA	1	3	180703A2PhC11 + C25 + C27 + tVA + Ch + OA3	1	15	14	30	0.0333333	0.5
180703A	2PhC11 + C25 + C27 + tVA + Ch + OA	1	4	180703A2PhC11 + C25 + C27 + tVA + Ch + OA4	1	12	17	30	0.0333333	0.4
180703A	2PhC11 + C25 + C27 + tVA + Ch + OA	1	5	180703A2PhC11 + C25 + C27 + tVA + Ch + OA5	27	0	3	30	0.9	0
180703A	2PhC11 + C25 + C27 + tVA + Ch + OA	1	6	180703A2PhC11 + C25 + C27 + tVA + Ch + OA6	1	13	16	30	0.0333333	0.433333
180703A	2PhC11 + C25 + C27 + tVA + Ch + OA	1	7	180703A2PhC11 + C25 + C27 + tVA + Ch + OA7	10	7	13	30	0.333333	0.233333
180703A	2PhC11 + C25 + C27 + tVA + Ch + OA	1	8	180703A2PhC11 + C25 + C27 + tVA + Ch + OA8	2	10	18	30	0.0666667	0.333333
180703A	2PhC11 + C25 + C27 + tVA + Ch + OA	1	9	180703A2PhC11 + C25 + C27 + tVA + Ch + OA9	2	11	17	30	0.0666667	0.366667
180703A	2PhC11 + C25 + C27 + tVA + Ch + OA	1	10	180703A2PhC11 + C25 + C27 + tVA + Ch + OA10	6	0	24	30	0.2	0
180703A	2PhC11 + C25 + C27 + tVA + Ch + PA	1	1	180703A2PhC11 + C25 + C27 + tVA + Ch + PA1	0	6	24	30	0	0.2
180703A	2PhC11 + C25 + C27 + tVA + Ch + PA	1	2	180703A2PhC11 + C25 + C27 + tVA + Ch + PA2	8	0	22	30	0.266667	0
180703A	2PhC11 + C25 + C27 + tVA + Ch + PA	1	3	180703A2PhC11 + C25 + C27 + tVA + Ch + PA3	2	0	28	30	0.0666667	0
180703A	2PhC11 + C25 + C27 + tVA + Ch + PA	1	4	180703A2PhC11 + C25 + C27 + tVA + Ch + PA4	11	4	15	30	0.366667	0.133333
180703A	2PhC11 + C25 + C27 + tVA + Ch + PA	1	5	180703A2PhC11 + C25 + C27 + tVA + Ch + PA5	0	20	10	30	0	0.666667
180703A	2PhC11 + C25 + C27 + tVA + Ch + PA	1	6	180703A2PhC11 + C25 + C27 + tVA + Ch + PA6	2	17	11	30	0.0666667	0.566667
180703A	2PhC11 + C25 + C27 + tVA + Ch + PA	1	7	180703A2PhC11 + C25 + C27 + tVA + Ch + PA7	27	1	2	30	0.9	0.0333333
180703A	2PhC11 + C25 + C27 + tVA + Ch + PA	1	8	180703A2PhC11 + C25 + C27 + tVA + Ch + PA8	14	0	16	30	0.466667	0
180703A	2PhC11 + C25 + C27 + tVA + Ch + PA	1	9	180703A2PhC11 + C25 + C27 + tVA + Ch + PA9	0	0	30	30	0	0
180703A	2PhC11 + C25 + C27 + tVA + Ch + PA	1	10	180703A2PhC11 + C25 + C27 + tVA + Ch + PA10	6	0	24	30	0.2	0
180703A	2PhC11 + C25 + C27 + tVA + Ch + PA + OA	1	1	180703A2PhC11 + C25 + C27 + tVA + Ch + PA + OA1	0	0	30	30	0	0
180703A	2PhC11 + C25 + C27 + tVA + Ch + PA + OA	1	2	180703A2PhC11 + C25 + C27 + tVA + Ch + PA + OA2	4	0	26	30	0.133333	0
180703A	2PhC11 + C25 + C27 + tVA + Ch + PA + OA	1	3	180703A2PhC11 + C25 + C27 + tVA + Ch + PA + OA3	0	18	12	30	0	0.6
180703A	2PhC11 + C25 + C27 + tVA + Ch + PA + OA	1	4	180703A2PhC11 + C25 + C27 + tVA + Ch + PA + OA4	0	0	30	30	0	0
180703A	2PhC11 + C25 + C27 + tVA + Ch + PA + OA	1	5	180703A2PhC11 + C25 + C27 + tVA + Ch + PA + OA5	7	3	20	30	0.233333	0.1
180703A	2PhC11 + C25 + C27 + tVA + Ch + PA + OA	1	6	180703A2PhC11 + C25 + C27 + tVA + Ch + PA + OA6	1	7	22	30	0.0333333	0.233333
180703A	2PhC11 + C25 + C27 + tVA + Ch + PA + OA	1	7	180703A2PhC11 + C25 + C27 + tVA + Ch + PA + OA7	5	2	23	30	0.166667	0.0666667
180703A	2PhC11 + C25 + C27 + tVA + Ch + PA + OA	1	8	180703A2PhC11 + C25 + C27 + tVA + Ch + PA + OA8	4	0	26	30	0.133333	0
180703A	2PhC11 + C25 + C27 + tVA + Ch + PA + OA	1	9	180703A2PhC11 + C25 + C27 + tVA + Ch + PA + OA9	0	9	21	30	0	0.3
180703A	2PhC11 + C25 + C27 + tVA + Ch + PA + OA	1	10	180703A2PhC11 + C25 + C27 + tVA + Ch + PA + OA10	0	0	30	30	0	0

## Sheet: 7) Mixture ratio
colony	treatment	dose[worker_eq]	replicaiton	id	left(sample)	right(solvent)	middle	total	rate_sample	rate_solvent
180617A	Negative	0	1	180617ANegative1	19	1	10	30	0.633333	0.0333333
180617A	Negative	0	2	180617ANegative2	2	24	4	30	0.0666667	0.8
180617A	Negative	0	3	180617ANegative3	0	19	11	30	0	0.633333
180617A	Negative	0	4	180617ANegative4	9	13	8	30	0.3	0.433333
180617A	Negative	0	5	180617ANegative5	22	6	2	30	0.733333	0.2
180617A	Negative	0	6	180617ANegative6	3	20	7	30	0.1	0.666667
180617A	Negative	0	7	180617ANegative7	19	0	11	30	0.633333	0
180617A	Negative	0	8	180617ANegative8	0	18	12	30	0	0.6
180617A	Negative	0	9	180617ANegative9	18	0	12	30	0.6	0
180617A	Negative	0	10	180617ANegative10	0	9	21	30	0	0.3
180617A	Crude	1	1	180617ACrude1	14	0	16	30	0.466667	0
180617A	Crude	1	2	180617ACrude2	15	0	15	30	0.5	0
180617A	Crude	1	3	180617ACrude3	0	0	30	30	0	0
180617A	Crude	1	4	180617ACrude4	0	0	30	30	0	0
180617A	Crude	1	5	180617ACrude5	2	8	20	30	0.0666667	0.266667
180617A	Crude	1	6	180617ACrude6	5	0	25	30	0.166667	0
180617A	Crude	1	7	180617ACrude7	30	0	0	30	1	0
180617A	Crude	1	8	180617ACrude8	6	1	23	30	0.2	0.0333333
180617A	Crude	1	9	180617ACrude9	13	0	17	30	0.433333	0
180617A	Crude	1	10	180617ACrude10	22	0	8	30	0.733333	0
180617A	0.6:13.4:8.6:4:200:11.6	1	1	180617A0.6:13.4:8.6:4:200:11.61	3	0	27	30	0.1	0
180617A	0.6:13.4:8.6:4:200:11.6	1	2	180617A0.6:13.4:8.6:4:200:11.62	17	0	13	30	0.566667	0
180617A	0.6:13.4:8.6:4:200:11.6	1	3	180617A0.6:13.4:8.6:4:200:11.63	17	0	13	30	0.566667	0
180617A	0.6:13.4:8.6:4:200:11.6	1	4	180617A0.6:13.4:8.6:4:200:11.64	0	0	30	30	0	0
180617A	0.6:13.4:8.6:4:200:11.6	1	5	180617A0.6:13.4:8.6:4:200:11.65	2	1	27	30	0.0666667	0.0333333
180617A	0.6:13.4:8.6:4:200:11.6	1	6	180617A0.6:13.4:8.6:4:200:11.66	8	0	22	30	0.266667	0
180617A	0.6:13.4:8.6:4:200:11.6	1	7	180617A0.6:13.4:8.6:4:200:11.67	0	0	30	30	0	0
180617A	0.6:13.4:8.6:4:200:11.6	1	8	180617A0.6:13.4:8.6:4:200:11.68	17	0	13	30	0.566667	0
180617A	0.6:13.4:8.6:4:200:11.6	1	9	180617A0.6:13.4:8.6:4:200:11.69	20	0	10	30	0.666667	0
180617A	0.6:13.4:8.6:4:200:11.6	1	10	180617A0.6:13.4:8.6:4:200:11.610	16	0	14	30	0.533333	0
180617A	6:13.4:8.6:4:200:11.6	1	1	180617A6:13.4:8.6:4:200:11.61	0	18	12	30	0	0.6
180617A	6:13.4:8.6:4:200:11.6	1	2	180617A6:13.4:8.6:4:200:11.62	0	0	30	30	0	0
180617A	6:13.4:8.6:4:200:11.6	1	3	180617A6:13.4:8.6:4:200:11.63	2	5	23	30	0.0666667	0.166667
180617A	6:13.4:8.6:4:200:11.6	1	4	180617A6:13.4:8.6:4:200:11.64	0	3	27	30	0	0.1
180617A	6:13.4:8.6:4:200:11.6	1	5	180617A6:13.4:8.6:4:200:11.65	25	0	5	30	0.833333	0
180617A	6:13.4:8.6:4:200:11.6	1	6	180617A6:13.4:8.6:4:200:11.66	5	0	25	30	0.166667	0
180617A	6:13.4:8.6:4:200:11.6	1	7	180617A6:13.4:8.6:4:200:11.67	5	13	12	30	0.166667	0.433333
180617A	6:13.4:8.6:4:200:11.6	1	8	180617A6:13.4:8.6:4:200:11.68	0	12	18	30	0	0.4
180617A	6:13.4:8.6:4:200:11.6	1	9	180617A6:13.4:8.6:4:200:11.69	0	0	30	30	0	0
180617A	6:13.4:8.6:4:200:11.6	1	10	180617A6:13.4:8.6:4:200:11.610	0	0	30	30	0	0
180617A	0.6:134:8.6:4:200:11.6	1	1	180617A0.6:134:8.6:4:200:11.61	0	8	22	30	0	0.266667
180617A	0.6:134:8.6:4:200:11.6	1	2	180617A0.6:134:8.6:4:200:11.62	2	20	8	30	0.0666667	0.666667
180617A	0.6:134:8.6:4:200:11.6	1	3	180617A0.6:134:8.6:4:200:11.63	24	0	6	30	0.8	0
180617A	0.6:134:8.6:4:200:11.6	1	4	180617A0.6:134:8.6:4:200:11.64	0	8	22	30	0	0.266667
180617A	0.6:134:8.6:4:200:11.6	1	5	180617A0.6:134:8.6:4:200:11.65	0	16	14	30	0	0.533333
180617A	0.6:134:8.6:4:200:11.6	1	6	180617A0.6:134:8.6:4:200:11.66	14	10	6	30	0.466667	0.333333
180617A	0.6:134:8.6:4:200:11.6	1	7	180617A0.6:134:8.6:4:200:11.67	3	0	27	30	0.1	0
180617A	0.6:134:8.6:4:200:11.6	1	8	180617A0.6:134:8.6:4:200:11.68	0	3	27	30	0	0.1
180617A	0.6:134:8.6:4:200:11.6	1	9	180617A0.6:134:8.6:4:200:11.69	0	22	8	30	0	0.733333
180617A	0.6:134:8.6:4:200:11.6	1	10	180617A0.6:134:8.6:4:200:11.610	0	1	29	30	0	0.0333333
180617A	0.6:13.4:86:4:200:11.6	1	1	180617A0.6:13.4:86:4:200:11.61	0	0	30	30	0	0
180617A	0.6:13.4:86:4:200:11.6	1	2	180617A0.6:13.4:86:4:200:11.62	0	0	30	30	0	0
180617A	0.6:13.4:86:4:200:11.6	1	3	180617A0.6:13.4:86:4:200:11.63	17	0	13	30	0.566667	0
180617A	0.6:13.4:86:4:200:11.6	1	4	180617A0.6:13.4:86:4:200:11.64	0	0	30	30	0	0
180617A	0.6:13.4:86:4:200:11.6	1	5	180617A0.6:13.4:86:4:200:11.65	0	0	30	30	0	0
180617A	0.6:13.4:86:4:200:11.6	1	6	180617A0.6:13.4:86:4:200:11.66	0	6	24	30	0	0.2
180617A	0.6:13.4:86:4:200:11.6	1	7	180617A0.6:13.4:86:4:200:11.67	7	0	23	30	0.233333	0
180617A	0.6:13.4:86:4:200:11.6	1	8	180617A0.6:13.4:86:4:200:11.68	0	0	30	30	0	0
180617A	0.6:13.4:86:4:200:11.6	1	9	180617A0.6:13.4:86:4:200:11.69	1	0	29	30	0.0333333	0
180617A	0.6:13.4:86:4:200:11.6	1	10	180617A0.6:13.4:86:4:200:11.610	0	0	30	30	0	0
180617A	0.6:13.4:8.6:40:200:11.6	1	1	180617A0.6:13.4:8.6:40:200:11.61	0	26	4	30	0	0.866667
180617A	0.6:13.4:8.6:40:200:11.6	1	2	180617A0.6:13.4:8.6:40:200:11.62	10	4	16	30	0.333333	0.133333
180617A	0.6:13.4:8.6:40:200:11.6	1	3	180617A0.6:13.4:8.6:40:200:11.63	8	1	21	30	0.266667	0.0333333
180617A	0.6:13.4:8.6:40:200:11.6	1	4	180617A0.6:13.4:8.6:40:200:11.64	0	0	30	30	0	0
180617A	0.6:13.4:8.6:40:200:11.6	1	5	180617A0.6:13.4:8.6:40:200:11.65	5	0	25	30	0.166667	0
180617A	0.6:13.4:8.6:40:200:11.6	1	6	180617A0.6:13.4:8.6:40:200:11.66	20	0	10	30	0.666667	0
180617A	0.6:13.4:8.6:40:200:11.6	1	7	180617A0.6:13.4:8.6:40:200:11.67	22	0	8	30	0.733333	0
180617A	0.6:13.4:8.6:40:200:11.6	1	8	180617A0.6:13.4:8.6:40:200:11.68	9	0	21	30	0.3	0
180617A	0.6:13.4:8.6:40:200:11.6	1	9	180617A0.6:13.4:8.6:40:200:11.69	0	3	27	30	0	0.1
180617A	0.6:13.4:8.6:40:200:11.6	1	10	180617A0.6:13.4:8.6:40:200:11.610	0	0	30	30	0	0
180617A	0.6:13.4:8.6:4:2000:11.6	1	1	180617A0.6:13.4:8.6:4:2000:11.61	9	5	16	30	0.3	0.166667
180617A	0.6:13.4:8.6:4:2000:11.6	1	2	180617A0.6:13.4:8.6:4:2000:11.62	7	0	23	30	0.233333	0
180617A	0.6:13.4:8.6:4:2000:11.6	1	3	180617A0.6:13.4:8.6:4:2000:11.63	1	22	7	30	0.0333333	0.733333
180617A	0.6:13.4:8.6:4:2000:11.6	1	4	180617A0.6:13.4:8.6:4:2000:11.64	0	23	7	30	0	0.766667
180617A	0.6:13.4:8.6:4:2000:11.6	1	5	180617A0.6:13.4:8.6:4:2000:11.65	1	1	28	30	0.0333333	0.0333333
180617A	0.6:13.4:8.6:4:2000:11.6	1	6	180617A0.6:13.4:8.6:4:2000:11.66	23	0	7	30	0.766667	0
180617A	0.6:13.4:8.6:4:2000:11.6	1	7	180617A0.6:13.4:8.6:4:2000:11.67	0	14	16	30	0	0.466667
180617A	0.6:13.4:8.6:4:2000:11.6	1	8	180617A0.6:13.4:8.6:4:2000:11.68	1	0	29	30	0.0333333	0
180617A	0.6:13.4:8.6:4:2000:11.6	1	9	180617A0.6:13.4:8.6:4:2000:11.69	22	0	8	30	0.733333	0
180617A	0.6:13.4:8.6:4:2000:11.6	1	10	180617A0.6:13.4:8.6:4:2000:11.610	24	0	6	30	0.8	0
180617A	0.6:13.4:8.6:4:200:116	1	1	180617A0.6:13.4:8.6:4:200:1161	23	0	7	30	0.766667	0
180617A	0.6:13.4:8.6:4:200:116	1	2	180617A0.6:13.4:8.6:4:200:1162	21	0	9	30	0.7	0
180617A	0.6:13.4:8.6:4:200:116	1	3	180617A0.6:13.4:8.6:4:200:1163	6	5	19	30	0.2	0.166667
180617A	0.6:13.4:8.6:4:200:116	1	4	180617A0.6:13.4:8.6:4:200:1164	0	0	30	30	0	0
180617A	0.6:13.4:8.6:4:200:116	1	5	180617A0.6:13.4:8.6:4:200:1165	5	5	20	30	0.166667	0.166667
180617A	0.6:13.4:8.6:4:200:116	1	6	180617A0.6:13.4:8.6:4:200:1166	0	15	15	30	0	0.5
180617A	0.6:13.4:8.6:4:200:116	1	7	180617A0.6:13.4:8.6:4:200:1167	0	2	28	30	0	0.0666667
180617A	0.6:13.4:8.6:4:200:116	1	8	180617A0.6:13.4:8.6:4:200:1168	0	11	19	30	0	0.366667
180617A	0.6:13.4:8.6:4:200:116	1	9	180617A0.6:13.4:8.6:4:200:1169	0	16	14	30	0	0.533333
180617A	0.6:13.4:8.6:4:200:116	1	10	180617A0.6:13.4:8.6:4:200:11610	2	0	28	30	0.0666667	0
180617A	0.06:1.34:0.86:4:20:1.16	0.01	1	180617A0.06:1.34:0.86:4:20:1.161	19	0	11	30	0.633333	0
180617A	0.06:1.34:0.86:4:20:1.16	0.01	2	180617A0.06:1.34:0.86:4:20:1.162	8	0	22	30	0.266667	0
180617A	0.06:1.34:0.86:4:20:1.16	0.01	3	180617A0.06:1.34:0.86:4:20:1.163	0	0	30	30	0	0
180617A	0.06:1.34:0.86:4:20:1.16	0.01	4	180617A0.06:1.34:0.86:4:20:1.164	0	11	19	30	0	0.366667
180617A	0.06:1.34:0.86:4:20:1.16	0.01	5	180617A0.06:1.34:0.86:4:20:1.165	5	5	20	30	0.166667	0.166667
180617A	0.06:1.34:0.86:4:20:1.16	0.01	6	180617A0.06:1.34:0.86:4:20:1.166	0	2	28	30	0	0.0666667
180617A	0.06:1.34:0.86:4:20:1.16	0.01	7	180617A0.06:1.34:0.86:4:20:1.167	0	0	30	30	0	0
180617A	0.06:1.34:0.86:4:20:1.16	0.01	8	180617A0.06:1.34:0.86:4:20:1.168	0	0	30	30	0	0
180617A	0.06:1.34:0.86:4:20:1.16	0.01	9	180617A0.06:1.34:0.86:4:20:1.169	3	1	26	30	0.1	0.0333333
180617A	0.06:1.34:0.86:4:20:1.16	0.01	10	180617A0.06:1.34:0.86:4:20:1.1610	0	20	10	30	0	0.666667
180617A	0.006:0.134:0.086:0.4:2:0.116	0.1	1	180617A0.006:0.134:0.086:0.4:2:0.1161	0	0	30	30	0	0
180617A	0.006:0.134:0.086:0.4:2:0.116	0.1	2	180617A0.006:0.134:0.086:0.4:2:0.1162	24	0	6	30	0.8	0
180617A	0.006:0.134:0.086:0.4:2:0.116	0.1	3	180617A0.006:0.134:0.086:0.4:2:0.1163	19	2	9	30	0.633333	0.0666667
180617A	0.006:0.134:0.086:0.4:2:0.116	0.1	4	180617A0.006:0.134:0.086:0.4:2:0.1164	0	0	30	30	0	0
180617A	0.006:0.134:0.086:0.4:2:0.116	0.1	5	180617A0.006:0.134:0.086:0.4:2:0.1165	2	0	28	30	0.0666667	0
180617A	0.006:0.134:0.086:0.4:2:0.116	0.1	6	180617A0.006:0.134:0.086:0.4:2:0.1166	0	10	20	30	0	0.333333
180617A	0.006:0.134:0.086:0.4:2:0.116	0.1	7	180617A0.006:0.134:0.086:0.4:2:0.1167	15	0	15	30	0.5	0
180617A	0.006:0.134:0.086:0.4:2:0.116	0.1	8	180617A0.006:0.134:0.086:0.4:2:0.1168	2	0	28	30	0.0666667	0
180617A	0.006:0.134:0.086:0.4:2:0.116	0.1	9	180617A0.006:0.134:0.086:0.4:2:0.1169	0	0	30	30	0	0
180617A	0.006:0.134:0.086:0.4:2:0.116	0.1	10	180617A0.006:0.134:0.086:0.4:2:0.11610	7	5	18	30	0.233333	0.166667
181016A	Negative	0	1	181016ANegative1	0	8	22	30	0	0.266667
181016A	Negative	0	2	181016ANegative2	0	0	30	30	0	0
181016A	Negative	0	3	181016ANegative3	0	1	29	30	0	0.0333333
181016A	Negative	0	4	181016ANegative4	1	1	28	30	0.0333333	0.0333333
181016A	Negative	0	5	181016ANegative5	0	0	30	30	0	0
181016A	Negative	0	6	181016ANegative6	11	0	19	30	0.366667	0
181016A	Negative	0	7	181016ANegative7	0	0	30	30	0	0
181016A	Negative	0	8	181016ANegative8	0	0	30	30	0	0
181016A	Negative	0	9	181016ANegative9	0	0	30	30	0	0
181016A	Negative	0	10	181016ANegative10	0	0	30	30	0	0
181016A	Crude	1	1	181016ACrude1	9	0	21	30	0.3	0
181016A	Crude	1	2	181016ACrude2	27	0	3	30	0.9	0
181016A	Crude	1	3	181016ACrude3	12	0	18	30	0.4	0
181016A	Crude	1	4	181016ACrude4	8	0	22	30	0.266667	0
181016A	Crude	1	5	181016ACrude5	1	0	29	30	0.0333333	0
181016A	Crude	1	6	181016ACrude6	0	0	30	30	0	0
181016A	Crude	1	7	181016ACrude7	26	0	4	30	0.866667	0
181016A	Crude	1	8	181016ACrude8	1	1	28	30	0.0333333	0.0333333
181016A	Crude	1	9	181016ACrude9	12	1	17	30	0.4	0.0333333
181016A	Crude	1	10	181016ACrude10	25	0	5	30	0.833333	0
181016A	0.6:13.4:8.6:4:200:11.6	1	1	181016A0.6:13.4:8.6:4:200:11.61	0	0	30	30	0	0
181016A	0.6:13.4:8.6:4:200:11.6	1	2	181016A0.6:13.4:8.6:4:200:11.62	0	0	30	30	0	0
181016A	0.6:13.4:8.6:4:200:11.6	1	3	181016A0.6:13.4:8.6:4:200:11.63	0	15	15	30	0	0.5
181016A	0.6:13.4:8.6:4:200:11.6	1	4	181016A0.6:13.4:8.6:4:200:11.64	5	0	25	30	0.166667	0
181016A	0.6:13.4:8.6:4:200:11.6	1	5	181016A0.6:13.4:8.6:4:200:11.65	0	1	29	30	0	0.0333333
181016A	0.6:13.4:8.6:4:200:11.6	1	6	181016A0.6:13.4:8.6:4:200:11.66	0	7	23	30	0	0.233333
181016A	0.6:13.4:8.6:4:200:11.6	1	7	181016A0.6:13.4:8.6:4:200:11.67	7	0	23	30	0.233333	0
181016A	0.6:13.4:8.6:4:200:11.6	1	8	181016A0.6:13.4:8.6:4:200:11.68	1	1	28	30	0.0333333	0.0333333
181016A	0.6:13.4:8.6:4:200:11.6	1	9	181016A0.6:13.4:8.6:4:200:11.69	2	0	28	30	0.0666667	0
181016A	0.6:13.4:8.6:4:200:11.6	1	10	181016A0.6:13.4:8.6:4:200:11.610	0	0	30	30	0	0
181016A	6:13.4:8.6:4:200:11.6	1	1	181016A6:13.4:8.6:4:200:11.61	3	0	27	30	0.1	0
181016A	6:13.4:8.6:4:200:11.6	1	2	181016A6:13.4:8.6:4:200:11.62	0	0	30	30	0	0
181016A	6:13.4:8.6:4:200:11.6	1	3	181016A6:13.4:8.6:4:200:11.63	0	0	30	30	0	0
181016A	6:13.4:8.6:4:200:11.6	1	4	181016A6:13.4:8.6:4:200:11.64	0	21	9	30	0	0.7
181016A	6:13.4:8.6:4:200:11.6	1	5	181016A6:13.4:8.6:4:200:11.65	0	8	22	30	0	0.266667
181016A	6:13.4:8.6:4:200:11.6	1	6	181016A6:13.4:8.6:4:200:11.66	0	0	30	30	0	0
181016A	6:13.4:8.6:4:200:11.6	1	7	181016A6:13.4:8.6:4:200:11.67	0	0	30	30	0	0
181016A	6:13.4:8.6:4:200:11.6	1	8	181016A6:13.4:8.6:4:200:11.68	0	0	30	30	0	0
181016A	6:13.4:8.6:4:200:11.6	1	9	181016A6:13.4:8.6:4:200:11.69	6	1	23	30	0.2	0.0333333
181016A	6:13.4:8.6:4:200:11.6	1	10	181016A6:13.4:8.6:4:200:11.610	0	0	30	30	0	0
181016A	0.6:134:8.6:4:200:11.6	1	1	181016A0.6:134:8.6:4:200:11.61	0	0	30	30	0	0
181016A	0.6:134:8.6:4:200:11.6	1	2	181016A0.6:134:8.6:4:200:11.62	0	3	27	30	0	0.1
181016A	0.6:134:8.6:4:200:11.6	1	3	181016A0.6:134:8.6:4:200:11.63	0	0	30	30	0	0
181016A	0.6:134:8.6:4:200:11.6	1	4	181016A0.6:134:8.6:4:200:11.64	10	0	20	30	0.333333	0
181016A	0.6:134:8.6:4:200:11.6	1	5	181016A0.6:134:8.6:4:200:11.65	0	8	22	30	0	0.266667
181016A	0.6:134:8.6:4:200:11.6	1	6	181016A0.6:134:8.6:4:200:11.66	0	1	29	30	0	0.0333333
181016A	0.6:134:8.6:4:200:11.6	1	7	181016A0.6:134:8.6:4:200:11.67	16	1	13	30	0.533333	0.0333333
181016A	0.6:134:8.6:4:200:11.6	1	8	181016A0.6:134:8.6:4:200:11.68	0	22	8	30	0	0.733333
181016A	0.6:134:8.6:4:200:11.6	1	9	181016A0.6:134:8.6:4:200:11.69	0	6	24	30	0	0.2
181016A	0.6:134:8.6:4:200:11.6	1	10	181016A0.6:134:8.6:4:200:11.610	3	0	27	30	0.1	0
181016A	0.6:13.4:86:4:200:11.6	1	1	181016A0.6:13.4:86:4:200:11.61	0	0	30	30	0	0
181016A	0.6:13.4:86:4:200:11.6	1	2	181016A0.6:13.4:86:4:200:11.62	1	14	15	30	0.0333333	0.466667
181016A	0.6:13.4:86:4:200:11.6	1	3	181016A0.6:13.4:86:4:200:11.63	0	0	30	30	0	0
181016A	0.6:13.4:86:4:200:11.6	1	4	181016A0.6:13.4:86:4:200:11.64	0	0	30	30	0	0
181016A	0.6:13.4:86:4:200:11.6	1	5	181016A0.6:13.4:86:4:200:11.65	1	1	28	30	0.0333333	0.0333333
181016A	0.6:13.4:86:4:200:11.6	1	6	181016A0.6:13.4:86:4:200:11.66	0	0	30	30	0	0
181016A	0.6:13.4:86:4:200:11.6	1	7	181016A0.6:13.4:86:4:200:11.67	0	0	30	30	0	0
181016A	0.6:13.4:86:4:200:11.6	1	8	181016A0.6:13.4:86:4:200:11.68	26	0	4	30	0.866667	0
181016A	0.6:13.4:86:4:200:11.6	1	9	181016A0.6:13.4:86:4:200:11.69	14	0	16	30	0.466667	0
181016A	0.6:13.4:86:4:200:11.6	1	10	181016A0.6:13.4:86:4:200:11.610	18	1	11	30	0.6	0.0333333
181016A	0.6:13.4:8.6:40:200:11.6	1	1	181016A0.6:13.4:8.6:40:200:11.61	0	0	30	30	0	0
181016A	0.6:13.4:8.6:40:200:11.6	1	2	181016A0.6:13.4:8.6:40:200:11.62	24	0	6	30	0.8	0
181016A	0.6:13.4:8.6:40:200:11.6	1	3	181016A0.6:13.4:8.6:40:200:11.63	12	2	16	30	0.4	0.0666667
181016A	0.6:13.4:8.6:40:200:11.6	1	4	181016A0.6:13.4:8.6:40:200:11.64	6	0	24	30	0.2	0
181016A	0.6:13.4:8.6:40:200:11.6	1	5	181016A0.6:13.4:8.6:40:200:11.65	1	1	28	30	0.0333333	0.0333333
181016A	0.6:13.4:8.6:40:200:11.6	1	6	181016A0.6:13.4:8.6:40:200:11.66	0	0	30	30	0	0
181016A	0.6:13.4:8.6:40:200:11.6	1	7	181016A0.6:13.4:8.6:40:200:11.67	0	0	30	30	0	0
181016A	0.6:13.4:8.6:40:200:11.6	1	8	181016A0.6:13.4:8.6:40:200:11.68	25	0	5	30	0.833333	0
181016A	0.6:13.4:8.6:40:200:11.6	1	9	181016A0.6:13.4:8.6:40:200:11.69	0	0	30	30	0	0
181016A	0.6:13.4:8.6:40:200:11.6	1	10	181016A0.6:13.4:8.6:40:200:11.610	0	0	30	30	0	0
181016A	0.6:13.4:8.6:4:2000:11.6	1	1	181016A0.6:13.4:8.6:4:2000:11.61	0	0	30	30	0	0
181016A	0.6:13.4:8.6:4:2000:11.6	1	2	181016A0.6:13.4:8.6:4:2000:11.62	0	19	11	30	0	0.633333
181016A	0.6:13.4:8.6:4:2000:11.6	1	3	181016A0.6:13.4:8.6:4:2000:11.63	18	0	12	30	0.6	0
181016A	0.6:13.4:8.6:4:2000:11.6	1	4	181016A0.6:13.4:8.6:4:2000:11.64	1	0	29	30	0.0333333	0
181016A	0.6:13.4:8.6:4:2000:11.6	1	5	181016A0.6:13.4:8.6:4:2000:11.65	0	4	26	30	0	0.133333
181016A	0.6:13.4:8.6:4:2000:11.6	1	6	181016A0.6:13.4:8.6:4:2000:11.66	1	6	23	30	0.0333333	0.2
181016A	0.6:13.4:8.6:4:2000:11.6	1	7	181016A0.6:13.4:8.6:4:2000:11.67	20	2	8	30	0.666667	0.0666667
181016A	0.6:13.4:8.6:4:2000:11.6	1	8	181016A0.6:13.4:8.6:4:2000:11.68	0	0	30	30	0	0
181016A	0.6:13.4:8.6:4:2000:11.6	1	9	181016A0.6:13.4:8.6:4:2000:11.69	0	0	30	30	0	0
181016A	0.6:13.4:8.6:4:2000:11.6	1	10	181016A0.6:13.4:8.6:4:2000:11.610	0	0	30	30	0	0
181016A	0.6:13.4:8.6:4:200:116	1	1	181016A0.6:13.4:8.6:4:200:1161	0	9	21	30	0	0.3
181016A	0.6:13.4:8.6:4:200:116	1	2	181016A0.6:13.4:8.6:4:200:1162	0	0	30	30	0	0
181016A	0.6:13.4:8.6:4:200:116	1	3	181016A0.6:13.4:8.6:4:200:1163	0	4	26	30	0	0.133333
181016A	0.6:13.4:8.6:4:200:116	1	4	181016A0.6:13.4:8.6:4:200:1164	0	1	29	30	0	0.0333333
181016A	0.6:13.4:8.6:4:200:116	1	5	181016A0.6:13.4:8.6:4:200:1165	0	0	30	30	0	0
181016A	0.6:13.4:8.6:4:200:116	1	6	181016A0.6:13.4:8.6:4:200:1166	19	2	9	30	0.633333	0.0666667
181016A	0.6:13.4:8.6:4:200:116	1	7	181016A0.6:13.4:8.6:4:200:1167	0	2	28	30	0	0.0666667
181016A	0.6:13.4:8.6:4:200:116	1	8	181016A0.6:13.4:8.6:4:200:1168	0	0	30	30	0	0
181016A	0.6:13.4:8.6:4:200:116	1	9	181016A0.6:13.4:8.6:4:200:1169	5	0	25	30	0.166667	0
181016A	0.6:13.4:8.6:4:200:116	1	10	181016A0.6:13.4:8.6:4:200:11610	7	0	23	30	0.233333	0
181016A	0.06:1.34:0.86:4:20:1.16	0.01	1	181016A0.06:1.34:0.86:4:20:1.161	1	6	23	30	0.0333333	0.2
181016A	0.06:1.34:0.86:4:20:1.16	0.01	2	181016A0.06:1.34:0.86:4:20:1.162	27	1	2	30	0.9	0.0333333
181016A	0.06:1.34:0.86:4:20:1.16	0.01	3	181016A0.06:1.34:0.86:4:20:1.163	2	19	9	30	0.0666667	0.633333
181016A	0.06:1.34:0.86:4:20:1.16	0.01	4	181016A0.06:1.34:0.86:4:20:1.164	20	0	10	30	0.666667	0
181016A	0.06:1.34:0.86:4:20:1.16	0.01	5	181016A0.06:1.34:0.86:4:20:1.165	0	0	30	30	0	0
181016A	0.06:1.34:0.86:4:20:1.16	0.01	6	181016A0.06:1.34:0.86:4:20:1.166	27	0	3	30	0.9	0
181016A	0.06:1.34:0.86:4:20:1.16	0.01	7	181016A0.06:1.34:0.86:4:20:1.167	4	0	26	30	0.133333	0
181016A	0.06:1.34:0.86:4:20:1.16	0.01	8	181016A0.06:1.34:0.86:4:20:1.168	1	18	11	30	0.0333333	0.6
181016A	0.06:1.34:0.86:4:20:1.16	0.01	9	181016A0.06:1.34:0.86:4:20:1.169	1	0	29	30	0.0333333	0
181016A	0.06:1.34:0.86:4:20:1.16	0.01	10	181016A0.06:1.34:0.86:4:20:1.1610	5	0	25	30	0.166667	0
181016A	0.006:0.134:0.086:0.4:2:0.116	0.1	1	181016A0.006:0.134:0.086:0.4:2:0.1161	0	14	16	30	0	0.466667
181016A	0.006:0.134:0.086:0.4:2:0.116	0.1	2	181016A0.006:0.134:0.086:0.4:2:0.1162	1	0	29	30	0.0333333	0
181016A	0.006:0.134:0.086:0.4:2:0.116	0.1	3	181016A0.006:0.134:0.086:0.4:2:0.1163	0	0	30	30	0	0
181016A	0.006:0.134:0.086:0.4:2:0.116	0.1	4	181016A0.006:0.134:0.086:0.4:2:0.1164	2	3	25	30	0.0666667	0.1
181016A	0.006:0.134:0.086:0.4:2:0.116	0.1	5	181016A0.006:0.134:0.086:0.4:2:0.1165	0	10	20	30	0	0.333333
181016A	0.006:0.134:0.086:0.4:2:0.116	0.1	6	181016A0.006:0.134:0.086:0.4:2:0.1166	0	0	30	30	0	0
181016A	0.006:0.134:0.086:0.4:2:0.116	0.1	7	181016A0.006:0.134:0.086:0.4:2:0.1167	0	0	30	30	0	0
181016A	0.006:0.134:0.086:0.4:2:0.116	0.1	8	181016A0.006:0.134:0.086:0.4:2:0.1168	0	0	30	30	0	0
181016A	0.006:0.134:0.086:0.4:2:0.116	0.1	9	181016A0.006:0.134:0.086:0.4:2:0.1169	0	14	16	30	0	0.466667
181016A	0.006:0.134:0.086:0.4:2:0.116	0.1	10	181016A0.006:0.134:0.086:0.4:2:0.11610	1	1	28	30	0.0333333	0.0333333

## Sheet: 8) Enantiomers' mixture ratio
colony	treatment	dose[worker_eq]	replicaiton	id	left(sample)	right(solvent)	middle	total	rate_sample	rate_solvent
180617A	Negative	0	1	180617ANegative1	0	0	30	30	0	0
180617A	Negative	0	2	180617ANegative2	0	3	27	30	0	0.1
180617A	Negative	0	3	180617ANegative3	15	0	15	30	0.5	0
180617A	Negative	0	4	180617ANegative4	1	5	24	30	0.0333333	0.166667
180617A	Negative	0	5	180617ANegative5	0	0	30	30	0	0
180617A	Negative	0	6	180617ANegative6	0	0	30	30	0	0
180617A	Negative	0	7	180617ANegative7	1	11	18	30	0.0333333	0.366667
180617A	Negative	0	8	180617ANegative8	11	0	19	30	0.366667	0
180617A	Negative	0	9	180617ANegative9	10	0	20	30	0.333333	0
180617A	Negative	0	10	180617ANegative10	0	3	27	30	0	0.1
180617A	Crude	1	1	180617ACrude1	0	0	30	30	0	0
180617A	Crude	1	2	180617ACrude2	2	0	28	30	0.0666667	0
180617A	Crude	1	3	180617ACrude3	2	0	28	30	0.0666667	0
180617A	Crude	1	4	180617ACrude4	8	1	21	30	0.266667	0.0333333
180617A	Crude	1	5	180617ACrude5	9	0	21	30	0.3	0
180617A	Crude	1	6	180617ACrude6	4	0	26	30	0.133333	0
180617A	Crude	1	7	180617ACrude7	1	0	29	30	0.0333333	0
180617A	Crude	1	8	180617ACrude8	4	0	26	30	0.133333	0
180617A	Crude	1	9	180617ACrude9	3	0	27	30	0.1	0
180617A	Crude	1	10	180617ACrude10	16	2	12	30	0.533333	0.0666667
180617A	(+):(−)=1:1	1	1	180617A(+):(−)=1:11	11	0	19	30	0.366667	0
180617A	(+):(−)=1:1	1	2	180617A(+):(−)=1:12	15	0	15	30	0.5	0
180617A	(+):(−)=1:1	1	3	180617A(+):(−)=1:13	3	5	22	30	0.1	0.166667
180617A	(+):(−)=1:1	1	4	180617A(+):(−)=1:14	0	16	14	30	0	0.533333
180617A	(+):(−)=1:1	1	5	180617A(+):(−)=1:15	3	8	19	30	0.1	0.266667
180617A	(+):(−)=1:1	1	6	180617A(+):(−)=1:16	5	0	25	30	0.166667	0
180617A	(+):(−)=1:1	1	7	180617A(+):(−)=1:17	0	0	30	30	0	0
180617A	(+):(−)=1:1	1	8	180617A(+):(−)=1:18	0	0	30	30	0	0
180617A	(+):(−)=1:1	1	9	180617A(+):(−)=1:19	18	0	12	30	0.6	0
180617A	(+):(−)=1:1	1	10	180617A(+):(−)=1:110	0	1	29	30	0	0.0333333
180617A	(+):(−)=1:2	1	1	180617A(+):(−)=1:21	0	0	30	30	0	0
180617A	(+):(−)=1:2	1	2	180617A(+):(−)=1:22	0	0	30	30	0	0
180617A	(+):(−)=1:2	1	3	180617A(+):(−)=1:23	0	8	22	30	0	0.266667
180617A	(+):(−)=1:2	1	4	180617A(+):(−)=1:24	0	0	30	30	0	0
180617A	(+):(−)=1:2	1	5	180617A(+):(−)=1:25	1	13	16	30	0.0333333	0.433333
180617A	(+):(−)=1:2	1	6	180617A(+):(−)=1:26	0	13	17	30	0	0.433333
180617A	(+):(−)=1:2	1	7	180617A(+):(−)=1:27	7	0	23	30	0.233333	0
180617A	(+):(−)=1:2	1	8	180617A(+):(−)=1:28	0	8	22	30	0	0.266667
180617A	(+):(−)=1:2	1	9	180617A(+):(−)=1:29	0	0	30	30	0	0
180617A	(+):(−)=1:2	1	10	180617A(+):(−)=1:210	0	6	24	30	0	0.2
180617A	(+):(−)=2:1	1	1	180617A(+):(−)=2:11	10	0	20	30	0.333333	0
180617A	(+):(−)=2:1	1	2	180617A(+):(−)=2:12	1	0	29	30	0.0333333	0
180617A	(+):(−)=2:1	1	3	180617A(+):(−)=2:13	0	0	30	30	0	0
180617A	(+):(−)=2:1	1	4	180617A(+):(−)=2:14	0	7	23	30	0	0.233333
180617A	(+):(−)=2:1	1	5	180617A(+):(−)=2:15	0	7	23	30	0	0.233333
180617A	(+):(−)=2:1	1	6	180617A(+):(−)=2:16	0	6	24	30	0	0.2
180617A	(+):(−)=2:1	1	7	180617A(+):(−)=2:17	1	10	19	30	0.0333333	0.333333
180617A	(+):(−)=2:1	1	8	180617A(+):(−)=2:18	3	0	27	30	0.1	0
180617A	(+):(−)=2:1	1	9	180617A(+):(−)=2:19	15	2	13	30	0.5	0.0666667
180617A	(+):(−)=2:1	1	10	180617A(+):(−)=2:110	10	0	20	30	0.333333	0
190124C	Negative	0	1	190124CNegative1	0	9	21	30	0	0.3
190124C	Negative	0	2	190124CNegative2	0	15	15	30	0	0.5
190124C	Negative	0	3	190124CNegative3	1	1	28	30	0.0333333	0.0333333
190124C	Negative	0	4	190124CNegative4	4	3	23	30	0.133333	0.1
190124C	Negative	0	5	190124CNegative5	12	0	18	30	0.4	0
190124C	Negative	0	6	190124CNegative6	7	2	21	30	0.233333	0.0666667
190124C	Negative	0	7	190124CNegative7	10	2	18	30	0.333333	0.0666667
190124C	Negative	0	8	190124CNegative8	1	9	20	30	0.0333333	0.3
190124C	Negative	0	9	190124CNegative9	9	0	21	30	0.3	0
190124C	Negative	0	10	190124CNegative10	3	1	26	30	0.1	0.0333333
190124C	Crude	1	1	190124CCrude1	17	4	9	30	0.566667	0.133333
190124C	Crude	1	2	190124CCrude2	5	4	21	30	0.166667	0.133333
190124C	Crude	1	3	190124CCrude3	10	6	14	30	0.333333	0.2
190124C	Crude	1	4	190124CCrude4	3	1	26	30	0.1	0.0333333
190124C	Crude	1	5	190124CCrude5	11	6	13	30	0.366667	0.2
190124C	Crude	1	6	190124CCrude6	20	1	9	30	0.666667	0.0333333
190124C	Crude	1	7	190124CCrude7	11	3	16	30	0.366667	0.1
190124C	Crude	1	8	190124CCrude8	2	9	19	30	0.0666667	0.3
190124C	Crude	1	9	190124CCrude9	0	14	16	30	0	0.466667
190124C	Crude	1	10	190124CCrude10	3	4	23	30	0.1	0.133333
190124C	(+):(−)=1:1	1	1	190124C(+):(−)=1:11	12	4	14	30	0.4	0.133333
190124C	(+):(−)=1:1	1	2	190124C(+):(−)=1:12	1	8	21	30	0.0333333	0.266667
190124C	(+):(−)=1:1	1	3	190124C(+):(−)=1:13	9	2	19	30	0.3	0.0666667
190124C	(+):(−)=1:1	1	4	190124C(+):(−)=1:14	6	0	24	30	0.2	0
190124C	(+):(−)=1:1	1	5	190124C(+):(−)=1:15	15	2	13	30	0.5	0.0666667
190124C	(+):(−)=1:1	1	6	190124C(+):(−)=1:16	5	3	22	30	0.166667	0.1
190124C	(+):(−)=1:1	1	7	190124C(+):(−)=1:17	9	1	20	30	0.3	0.0333333
190124C	(+):(−)=1:1	1	8	190124C(+):(−)=1:18	11	4	15	30	0.366667	0.133333
190124C	(+):(−)=1:1	1	9	190124C(+):(−)=1:19	19	1	10	30	0.633333	0.0333333
190124C	(+):(−)=1:1	1	10	190124C(+):(−)=1:110	9	0	21	30	0.3	0
190124C	(+):(−)=1:2	1	1	190124C(+):(−)=1:21	0	9	21	30	0	0.3
190124C	(+):(−)=1:2	1	2	190124C(+):(−)=1:22	1	7	22	30	0.0333333	0.233333
190124C	(+):(−)=1:2	1	3	190124C(+):(−)=1:23	0	11	19	30	0	0.366667
190124C	(+):(−)=1:2	1	4	190124C(+):(−)=1:24	14	0	16	30	0.466667	0
190124C	(+):(−)=1:2	1	5	190124C(+):(−)=1:25	16	0	14	30	0.533333	0
190124C	(+):(−)=1:2	1	6	190124C(+):(−)=1:26	2	4	24	30	0.0666667	0.133333
190124C	(+):(−)=1:2	1	7	190124C(+):(−)=1:27	7	6	17	30	0.233333	0.2
190124C	(+):(−)=1:2	1	8	190124C(+):(−)=1:28	1	3	26	30	0.0333333	0.1
190124C	(+):(−)=1:2	1	9	190124C(+):(−)=1:29	10	2	18	30	0.333333	0.0666667
190124C	(+):(−)=1:2	1	10	190124C(+):(−)=1:210	3	6	21	30	0.1	0.2
190124C	(+):(−)=2:1	1	1	190124C(+):(−)=2:11	7	3	20	30	0.233333	0.1
190124C	(+):(−)=2:1	1	2	190124C(+):(−)=2:12	8	3	19	30	0.266667	0.1
190124C	(+):(−)=2:1	1	3	190124C(+):(−)=2:13	2	8	20	30	0.0666667	0.266667
190124C	(+):(−)=2:1	1	4	190124C(+):(−)=2:14	20	1	9	30	0.666667	0.0333333
190124C	(+):(−)=2:1	1	5	190124C(+):(−)=2:15	1	12	17	30	0.0333333	0.4
190124C	(+):(−)=2:1	1	6	190124C(+):(−)=2:16	8	0	22	30	0.266667	0
190124C	(+):(−)=2:1	1	7	190124C(+):(−)=2:17	6	2	22	30	0.2	0.0666667
190124C	(+):(−)=2:1	1	8	190124C(+):(−)=2:18	11	0	19	30	0.366667	0
190124C	(+):(−)=2:1	1	9	190124C(+):(−)=2:19	4	2	24	30	0.133333	0.0666667
190124C	(+):(−)=2:1	1	10	190124C(+):(−)=2:110	18	1	11	30	0.6	0.0333333

## Sheet: 9) Dose-dependency
colony	treatment	time	replicaiton	id	left(sample)	right(solvent)	middle	total	rate_sample	rate_solvent
190409A	Negative	5min	1	190409ANegative1	0	0	30	30	0	0
190409A	Negative	5min	2	190409ANegative2	0	0	30	30	0	0
190409A	Negative	5min	3	190409ANegative3	0	0	30	30	0	0
190409A	Negative	5min	4	190409ANegative4	5	12	13	30	0.166667	0.4
190409A	Negative	5min	5	190409ANegative5	0	22	8	30	0	0.733333
190409A	Negative	5min	6	190409ANegative6	10	6	14	30	0.333333	0.2
190409A	Negative	5min	7	190409ANegative7	27	0	3	30	0.9	0
190409A	Negative	5min	8	190409ANegative8	2	5	23	30	0.0666667	0.166667
190409A	Negative	5min	9	190409ANegative9	2	3	25	30	0.0666667	0.1
190409A	Negative	5min	10	190409ANegative10	22	0	8	30	0.733333	0
190409A	Crude	5min	1	190409ACrude1	14	0	16	30	0.466667	0
190409A	Crude	5min	2	190409ACrude2	20	0	10	30	0.666667	0
190409A	Crude	5min	3	190409ACrude3	19	0	11	30	0.633333	0
190409A	Crude	5min	4	190409ACrude4	0	0	30	30	0	0
190409A	Crude	5min	5	190409ACrude5	19	0	11	30	0.633333	0
190409A	Crude	5min	6	190409ACrude6	15	2	13	30	0.5	0.0666667
190409A	Crude	5min	7	190409ACrude7	14	0	16	30	0.466667	0
190409A	Crude	5min	8	190409ACrude8	20	0	10	30	0.666667	0
190409A	Crude	5min	9	190409ACrude9	3	0	27	30	0.1	0
190409A	Crude	5min	10	190409ACrude10	10	0	20	30	0.333333	0
190409A	Mix×0.01	5min	1	190409AMix×0.011	19	0	11	30	0.633333	0
190409A	Mix×0.01	5min	2	190409AMix×0.012	0	0	30	30	0	0
190409A	Mix×0.01	5min	3	190409AMix×0.013	2	4	24	30	0.0666667	0.133333
190409A	Mix×0.01	5min	4	190409AMix×0.014	0	0	30	30	0	0
190409A	Mix×0.01	5min	5	190409AMix×0.015	0	0	30	30	0	0
190409A	Mix×0.01	5min	6	190409AMix×0.016	0	28	2	30	0	0.933333
190409A	Mix×0.01	5min	7	190409AMix×0.017	18	0	12	30	0.6	0
190409A	Mix×0.01	5min	8	190409AMix×0.018	5	3	22	30	0.166667	0.1
190409A	Mix×0.01	5min	9	190409AMix×0.019	17	0	13	30	0.566667	0
190409A	Mix×0.01	5min	10	190409AMix×0.0110	4	12	14	30	0.133333	0.4
190409A	Mix×0.1	5min	1	190409AMix×0.11	18	1	11	30	0.6	0.0333333
190409A	Mix×0.1	5min	2	190409AMix×0.12	14	0	16	30	0.466667	0
190409A	Mix×0.1	5min	3	190409AMix×0.13	1	10	19	30	0.0333333	0.333333
190409A	Mix×0.1	5min	4	190409AMix×0.14	0	0	30	30	0	0
190409A	Mix×0.1	5min	5	190409AMix×0.15	13	0	17	30	0.433333	0
190409A	Mix×0.1	5min	6	190409AMix×0.16	14	0	16	30	0.466667	0
190409A	Mix×0.1	5min	7	190409AMix×0.17	15	0	15	30	0.5	0
190409A	Mix×0.1	5min	8	190409AMix×0.18	7	6	17	30	0.233333	0.2
190409A	Mix×0.1	5min	9	190409AMix×0.19	8	0	22	30	0.266667	0
190409A	Mix×0.1	5min	10	190409AMix×0.110	22	0	8	30	0.733333	0
190409A	Mix	5min	1	190409AMix1	19	0	11	30	0.633333	0
190409A	Mix	5min	2	190409AMix2	8	0	22	30	0.266667	0
190409A	Mix	5min	3	190409AMix3	5	2	23	30	0.166667	0.0666667
190409A	Mix	5min	4	190409AMix4	12	0	18	30	0.4	0
190409A	Mix	5min	5	190409AMix5	0	21	9	30	0	0.7
190409A	Mix	5min	6	190409AMix6	0	0	30	30	0	0
190409A	Mix	5min	7	190409AMix7	10	0	20	30	0.333333	0
190409A	Mix	5min	8	190409AMix8	3	4	23	30	0.1	0.133333
190409A	Mix	5min	9	190409AMix9	9	4	17	30	0.3	0.133333
190409A	Mix	5min	10	190409AMix10	9	2	19	30	0.3	0.0666667
190409A	Mix×10	5min	1	190409AMix×101	21	0	9	30	0.7	0
190409A	Mix×10	5min	2	190409AMix×102	0	0	30	30	0	0
190409A	Mix×10	5min	3	190409AMix×103	0	0	30	30	0	0
190409A	Mix×10	5min	4	190409AMix×104	1	0	29	30	0.0333333	0
190409A	Mix×10	5min	5	190409AMix×105	0	0	30	30	0	0
190409A	Mix×10	5min	6	190409AMix×106	0	1	29	30	0	0.0333333
190409A	Mix×10	5min	7	190409AMix×107	0	0	30	30	0	0
190409A	Mix×10	5min	8	190409AMix×108	0	22	8	30	0	0.733333
190409A	Mix×10	5min	9	190409AMix×109	3	0	27	30	0.1	0
190409A	Mix×10	5min	10	190409AMix×1010	9	0	21	30	0.3	0
190409A	Mix×100	5min	1	190409AMix×1001	0	0	30	30	0	0
190409A	Mix×100	5min	2	190409AMix×1002	17	0	13	30	0.566667	0
190409A	Mix×100	5min	3	190409AMix×1003	0	14	16	30	0	0.466667
190409A	Mix×100	5min	4	190409AMix×1004	0	12	18	30	0	0.4
190409A	Mix×100	5min	5	190409AMix×1005	19	0	11	30	0.633333	0
190409A	Mix×100	5min	6	190409AMix×1006	12	0	18	30	0.4	0
190409A	Mix×100	5min	7	190409AMix×1007	3	0	27	30	0.1	0
190409A	Mix×100	5min	8	190409AMix×1008	0	6	24	30	0	0.2
190409A	Mix×100	5min	9	190409AMix×1009	9	0	21	30	0.3	0
190409A	Mix×100	5min	10	190409AMix×10010	12	0	18	30	0.4	0
190409A	Negative	60min	1	190409ANegative1	0	11	19	30	0	0.366667
190409A	Negative	60min	2	190409ANegative2	0	2	28	30	0	0.0666667
190409A	Negative	60min	3	190409ANegative3	0	26	4	30	0	0.866667
190409A	Negative	60min	4	190409ANegative4	1	11	18	30	0.0333333	0.366667
190409A	Negative	60min	5	190409ANegative5	2	7	21	30	0.0666667	0.233333
190409A	Negative	60min	6	190409ANegative6	0	0	30	30	0	0
190409A	Negative	60min	7	190409ANegative7	21	1	8	30	0.7	0.0333333
190409A	Negative	60min	8	190409ANegative8	0	1	29	30	0	0.0333333
190409A	Negative	60min	9	190409ANegative9	19	0	11	30	0.633333	0
190409A	Negative	60min	10	190409ANegative10	3	20	7	30	0.1	0.666667
190409A	Crude	60min	1	190409ACrude1	11	2	17	30	0.366667	0.0666667
190409A	Crude	60min	2	190409ACrude2	28	1	1	30	0.933333	0.0333333
190409A	Crude	60min	3	190409ACrude3	23	1	6	30	0.766667	0.0333333
190409A	Crude	60min	4	190409ACrude4	2	0	28	30	0.0666667	0
190409A	Crude	60min	5	190409ACrude5	8	11	11	30	0.266667	0.366667
190409A	Crude	60min	6	190409ACrude6	23	1	6	30	0.766667	0.0333333
190409A	Crude	60min	7	190409ACrude7	22	1	7	30	0.733333	0.0333333
190409A	Crude	60min	8	190409ACrude8	5	1	24	30	0.166667	0.0333333
190409A	Crude	60min	9	190409ACrude9	2	1	27	30	0.0666667	0.0333333
190409A	Crude	60min	10	190409ACrude10	20	2	8	30	0.666667	0.0666667
190409A	Mix×0.01	60min	1	190409AMix×0.011	30	0	0	30	1	0
190409A	Mix×0.01	60min	2	190409AMix×0.012	29	0	1	30	0.966667	0
190409A	Mix×0.01	60min	3	190409AMix×0.013	0	0	30	30	0	0
190409A	Mix×0.01	60min	4	190409AMix×0.014	1	0	29	30	0.0333333	0
190409A	Mix×0.01	60min	5	190409AMix×0.015	1	0	29	30	0.0333333	0
190409A	Mix×0.01	60min	6	190409AMix×0.016	0	30	0	30	0	1
190409A	Mix×0.01	60min	7	190409AMix×0.017	16	4	10	30	0.533333	0.133333
190409A	Mix×0.01	60min	8	190409AMix×0.018	1	2	27	30	0.0333333	0.0666667
190409A	Mix×0.01	60min	9	190409AMix×0.019	25	0	5	30	0.833333	0
190409A	Mix×0.01	60min	10	190409AMix×0.0110	25	0	5	30	0.833333	0
190409A	Mix×0.1	60min	1	190409AMix×0.11	20	4	6	30	0.666667	0.133333
190409A	Mix×0.1	60min	2	190409AMix×0.12	17	2	11	30	0.566667	0.0666667
190409A	Mix×0.1	60min	3	190409AMix×0.13	1	21	8	30	0.0333333	0.7
190409A	Mix×0.1	60min	4	190409AMix×0.14	1	1	28	30	0.0333333	0.0333333
190409A	Mix×0.1	60min	5	190409AMix×0.15	26	0	4	30	0.866667	0
190409A	Mix×0.1	60min	6	190409AMix×0.16	3	0	27	30	0.1	0
190409A	Mix×0.1	60min	7	190409AMix×0.17	25	1	4	30	0.833333	0.0333333
190409A	Mix×0.1	60min	8	190409AMix×0.18	13	4	13	30	0.433333	0.133333
190409A	Mix×0.1	60min	9	190409AMix×0.19	11	1	18	30	0.366667	0.0333333
190409A	Mix×0.1	60min	10	190409AMix×0.110	19	0	11	30	0.633333	0
190409A	Mix	60min	1	190409AMix1	5	0	25	30	0.166667	0
190409A	Mix	60min	2	190409AMix2	1	0	29	30	0.0333333	0
190409A	Mix	60min	3	190409AMix3	0	9	21	30	0	0.3
190409A	Mix	60min	4	190409AMix4	13	0	17	30	0.433333	0
190409A	Mix	60min	5	190409AMix5	13	7	10	30	0.433333	0.233333
190409A	Mix	60min	6	190409AMix6	3	2	25	30	0.1	0.0666667
190409A	Mix	60min	7	190409AMix7	1	0	29	30	0.0333333	0
190409A	Mix	60min	8	190409AMix8	1	2	27	30	0.0333333	0.0666667
190409A	Mix	60min	9	190409AMix9	14	6	10	30	0.466667	0.2
190409A	Mix	60min	10	190409AMix10	0	0	30	30	0	0
190409A	Mix×10	60min	1	190409AMix×101	17	0	13	30	0.566667	0
190409A	Mix×10	60min	2	190409AMix×102	11	0	19	30	0.366667	0
190409A	Mix×10	60min	3	190409AMix×103	0	11	19	30	0	0.366667
190409A	Mix×10	60min	4	190409AMix×104	20	0	10	30	0.666667	0
190409A	Mix×10	60min	5	190409AMix×105	0	20	10	30	0	0.666667
190409A	Mix×10	60min	6	190409AMix×106	0	6	24	30	0	0.2
190409A	Mix×10	60min	7	190409AMix×107	21	0	9	30	0.7	0
190409A	Mix×10	60min	8	190409AMix×108	3	17	10	30	0.1	0.566667
190409A	Mix×10	60min	9	190409AMix×109	24	0	6	30	0.8	0
190409A	Mix×10	60min	10	190409AMix×1010	17	4	9	30	0.566667	0.133333
190409A	Mix×100	60min	1	190409AMix×1001	21	0	9	30	0.7	0
190409A	Mix×100	60min	2	190409AMix×1002	20	1	9	30	0.666667	0.0333333
190409A	Mix×100	60min	3	190409AMix×1003	3	4	23	30	0.1	0.133333
190409A	Mix×100	60min	4	190409AMix×1004	19	0	11	30	0.633333	0
190409A	Mix×100	60min	5	190409AMix×1005	0	14	16	30	0	0.466667
190409A	Mix×100	60min	6	190409AMix×1006	16	4	10	30	0.533333	0.133333
190409A	Mix×100	60min	7	190409AMix×1007	20	0	10	30	0.666667	0
190409A	Mix×100	60min	8	190409AMix×1008	23	0	7	30	0.766667	0
190409A	Mix×100	60min	9	190409AMix×1009	26	1	3	30	0.866667	0.0333333
190409A	Mix×100	60min	10	190409AMix×10010	25	2	3	30	0.833333	0.0666667
190409A	Negative	120min	1	190409ANegative1	0	22	8	30	0	0.733333
190409A	Negative	120min	2	190409ANegative2	3	0	27	30	0.1	0
190409A	Negative	120min	3	190409ANegative3	0	28	2	30	0	0.933333
190409A	Negative	120min	4	190409ANegative4	0	8	22	30	0	0.266667
190409A	Negative	120min	5	190409ANegative5	0	21	9	30	0	0.7
190409A	Negative	120min	6	190409ANegative6	0	1	29	30	0	0.0333333
190409A	Negative	120min	7	190409ANegative7	23	1	6	30	0.766667	0.0333333
190409A	Negative	120min	8	190409ANegative8	0	0	30	30	0	0
190409A	Negative	120min	9	190409ANegative9	2	0	8	10	0.2	0
190409A	Negative	120min	10	190409ANegative10	3	16	11	30	0.1	0.533333
190409A	Crude	120min	1	190409ACrude1	6	0	24	30	0.2	0
190409A	Crude	120min	2	190409ACrude2	24	0	6	30	0.8	0
190409A	Crude	120min	3	190409ACrude3	23	1	6	30	0.766667	0.0333333
190409A	Crude	120min	4	190409ACrude4	9	1	20	30	0.3	0.0333333
190409A	Crude	120min	5	190409ACrude5	0	26	4	30	0	0.866667
190409A	Crude	120min	6	190409ACrude6	20	1	9	30	0.666667	0.0333333
190409A	Crude	120min	7	190409ACrude7	24	0	6	30	0.8	0
190409A	Crude	120min	8	190409ACrude8	21	2	7	30	0.7	0.0666667
190409A	Crude	120min	9	190409ACrude9	8	2	20	30	0.266667	0.0666667
190409A	Crude	120min	10	190409ACrude10	23	0	7	30	0.766667	0
190409A	Mix×0.01	120min	1	190409AMix×0.011	28	0	2	30	0.933333	0
190409A	Mix×0.01	120min	2	190409AMix×0.012	29	0	1	30	0.966667	0
190409A	Mix×0.01	120min	3	190409AMix×0.013	1	2	27	30	0.0333333	0.0666667
190409A	Mix×0.01	120min	4	190409AMix×0.014	1	0	29	30	0.0333333	0
190409A	Mix×0.01	120min	5	190409AMix×0.015	6	1	23	30	0.2	0.0333333
190409A	Mix×0.01	120min	6	190409AMix×0.016	0	26	4	30	0	0.866667
190409A	Mix×0.01	120min	7	190409AMix×0.017	17	4	9	30	0.566667	0.133333
190409A	Mix×0.01	120min	8	190409AMix×0.018	1	3	26	30	0.0333333	0.1
190409A	Mix×0.01	120min	9	190409AMix×0.019	26	0	4	30	0.866667	0
190409A	Mix×0.01	120min	10	190409AMix×0.0110	29	0	1	30	0.966667	0
190409A	Mix×0.1	120min	1	190409AMix×0.11	22	0	8	30	0.733333	0
190409A	Mix×0.1	120min	2	190409AMix×0.12	22	4	4	30	0.733333	0.133333
190409A	Mix×0.1	120min	3	190409AMix×0.13	0	7	23	30	0	0.233333
190409A	Mix×0.1	120min	4	190409AMix×0.14	3	0	27	30	0.1	0
190409A	Mix×0.1	120min	5	190409AMix×0.15	21	2	7	30	0.7	0.0666667
190409A	Mix×0.1	120min	6	190409AMix×0.16	0	1	29	30	0	0.0333333
190409A	Mix×0.1	120min	7	190409AMix×0.17	21	1	8	30	0.7	0.0333333
190409A	Mix×0.1	120min	8	190409AMix×0.18	16	0	14	30	0.533333	0
190409A	Mix×0.1	120min	9	190409AMix×0.19	19	0	11	30	0.633333	0
190409A	Mix×0.1	120min	10	190409AMix×0.110	25	0	5	30	0.833333	0
190409A	Mix	120min	1	190409AMix1	11	1	18	30	0.366667	0.0333333
190409A	Mix	120min	2	190409AMix2	0	0	30	30	0	0
190409A	Mix	120min	3	190409AMix3	1	21	8	30	0.0333333	0.7
190409A	Mix	120min	4	190409AMix4	11	1	18	30	0.366667	0.0333333
190409A	Mix	120min	5	190409AMix5	15	4	11	30	0.5	0.133333
190409A	Mix	120min	6	190409AMix6	2	5	23	30	0.0666667	0.166667
190409A	Mix	120min	7	190409AMix7	1	5	24	30	0.0333333	0.166667
190409A	Mix	120min	8	190409AMix8	1	0	29	30	0.0333333	0
190409A	Mix	120min	9	190409AMix9	14	2	14	30	0.466667	0.0666667
190409A	Mix	120min	10	190409AMix10	2	1	27	30	0.0666667	0.0333333
190409A	Mix×10	120min	1	190409AMix×101	14	2	14	30	0.466667	0.0666667
190409A	Mix×10	120min	2	190409AMix×102	18	4	8	30	0.6	0.133333
190409A	Mix×10	120min	3	190409AMix×103	0	21	9	30	0	0.7
190409A	Mix×10	120min	4	190409AMix×104	17	0	13	30	0.566667	0
190409A	Mix×10	120min	5	190409AMix×105	2	18	10	30	0.0666667	0.6
190409A	Mix×10	120min	6	190409AMix×106	0	0	30	30	0	0
190409A	Mix×10	120min	7	190409AMix×107	27	0	3	30	0.9	0
190409A	Mix×10	120min	8	190409AMix×108	3	24	3	30	0.1	0.8
190409A	Mix×10	120min	9	190409AMix×109	23	0	7	30	0.766667	0
190409A	Mix×10	120min	10	190409AMix×1010	3	18	9	30	0.1	0.6
190409A	Mix×100	120min	1	190409AMix×1001	22	3	5	30	0.733333	0.1
190409A	Mix×100	120min	2	190409AMix×1002	16	0	14	30	0.533333	0
190409A	Mix×100	120min	3	190409AMix×1003	1	1	28	30	0.0333333	0.0333333
190409A	Mix×100	120min	4	190409AMix×1004	22	0	8	30	0.733333	0
190409A	Mix×100	120min	5	190409AMix×1005	0	19	11	30	0	0.633333
190409A	Mix×100	120min	6	190409AMix×1006	24	1	5	30	0.8	0.0333333
190409A	Mix×100	120min	7	190409AMix×1007	21	1	8	30	0.7	0.0333333
190409A	Mix×100	120min	8	190409AMix×1008	20	0	10	30	0.666667	0
190409A	Mix×100	120min	9	190409AMix×1009	18	2	10	30	0.6	0.0666667
190409A	Mix×100	120min	10	190409AMix×10010	20	1	9	30	0.666667	0.0333333
190409A	Negative	240min	1	190409ANegative1	0	7	23	30	0	0.233333
190409A	Negative	240min	2	190409ANegative2	0	0	30	30	0	0
190409A	Negative	240min	3	190409ANegative3	2	10	18	30	0.0666667	0.333333
190409A	Negative	240min	4	190409ANegative4	2	3	25	30	0.0666667	0.1
190409A	Negative	240min	5	190409ANegative5	2	1	27	30	0.0666667	0.0333333
190409A	Negative	240min	6	190409ANegative6	0	1	29	30	0	0.0333333
190409A	Negative	240min	7	190409ANegative7	23	2	5	30	0.766667	0.0666667
190409A	Negative	240min	8	190409ANegative8	1	0	29	30	0.0333333	0
190409A	Negative	240min	9	190409ANegative9	24	3	3	30	0.8	0.1
190409A	Negative	240min	10	190409ANegative10	3	21	6	30	0.1	0.7
190409A	Crude	240min	1	190409ACrude1	7	0	23	30	0.233333	0
190409A	Crude	240min	2	190409ACrude2	27	0	3	30	0.9	0
190409A	Crude	240min	3	190409ACrude3	25	1	4	30	0.833333	0.0333333
190409A	Crude	240min	4	190409ACrude4	22	3	5	30	0.733333	0.1
190409A	Crude	240min	5	190409ACrude5	1	22	7	30	0.0333333	0.733333
190409A	Crude	240min	6	190409ACrude6	28	0	2	30	0.933333	0
190409A	Crude	240min	7	190409ACrude7	27	1	2	30	0.9	0.0333333
190409A	Crude	240min	8	190409ACrude8	21	0	9	30	0.7	0
190409A	Crude	240min	9	190409ACrude9	27	0	3	30	0.9	0
190409A	Crude	240min	10	190409ACrude10	27	0	3	30	0.9	0
190409A	Mix×0.01	240min	1	190409AMix×0.011	26	0	4	30	0.866667	0
190409A	Mix×0.01	240min	2	190409AMix×0.012	28	0	2	30	0.933333	0
190409A	Mix×0.01	240min	3	190409AMix×0.013	0	4	26	30	0	0.133333
190409A	Mix×0.01	240min	4	190409AMix×0.014	0	0	30	30	0	0
190409A	Mix×0.01	240min	5	190409AMix×0.015	17	0	13	30	0.566667	0
190409A	Mix×0.01	240min	6	190409AMix×0.016	0	22	8	30	0	0.733333
190409A	Mix×0.01	240min	7	190409AMix×0.017	24	1	5	30	0.8	0.0333333
190409A	Mix×0.01	240min	8	190409AMix×0.018	0	0	30	30	0	0
190409A	Mix×0.01	240min	9	190409AMix×0.019	22	0	8	30	0.733333	0
190409A	Mix×0.01	240min	10	190409AMix×0.0110	11	2	17	30	0.366667	0.0666667
190409A	Mix×0.1	240min	1	190409AMix×0.11	24	0	6	30	0.8	0
190409A	Mix×0.1	240min	2	190409AMix×0.12	24	0	6	30	0.8	0
190409A	Mix×0.1	240min	3	190409AMix×0.13	0	17	13	30	0	0.566667
190409A	Mix×0.1	240min	4	190409AMix×0.14	1	7	22	30	0.0333333	0.233333
190409A	Mix×0.1	240min	5	190409AMix×0.15	6	1	23	30	0.2	0.0333333
190409A	Mix×0.1	240min	6	190409AMix×0.16	0	2	28	30	0	0.0666667
190409A	Mix×0.1	240min	7	190409AMix×0.17	26	0	4	30	0.866667	0
190409A	Mix×0.1	240min	8	190409AMix×0.18	11	0	19	30	0.366667	0
190409A	Mix×0.1	240min	9	190409AMix×0.19	19	0	11	30	0.633333	0
190409A	Mix×0.1	240min	10	190409AMix×0.110	23	0	7	30	0.766667	0
190409A	Mix	240min	1	190409AMix1	4	23	3	30	0.133333	0.766667
190409A	Mix	240min	2	190409AMix2	1	0	29	30	0.0333333	0
190409A	Mix	240min	3	190409AMix3	0	23	7	30	0	0.766667
190409A	Mix	240min	4	190409AMix4	24	0	6	30	0.8	0
190409A	Mix	240min	5	190409AMix5	12	2	16	30	0.4	0.0666667
190409A	Mix	240min	6	190409AMix6	1	1	28	30	0.0333333	0.0333333
190409A	Mix	240min	7	190409AMix7	0	1	29	30	0	0.0333333
190409A	Mix	240min	8	190409AMix8	1	0	29	30	0.0333333	0
190409A	Mix	240min	9	190409AMix9	19	2	9	30	0.633333	0.0666667
190409A	Mix	240min	10	190409AMix10	1	12	17	30	0.0333333	0.4
190409A	Mix×10	240min	1	190409AMix×101	16	2	12	30	0.533333	0.0666667
190409A	Mix×10	240min	2	190409AMix×102	27	1	2	30	0.9	0.0333333
190409A	Mix×10	240min	3	190409AMix×103	8	17	5	30	0.266667	0.566667
190409A	Mix×10	240min	4	190409AMix×104	8	1	21	30	0.266667	0.0333333
190409A	Mix×10	240min	5	190409AMix×105	1	15	14	30	0.0333333	0.5
190409A	Mix×10	240min	6	190409AMix×106	3	1	26	30	0.1	0.0333333
190409A	Mix×10	240min	7	190409AMix×107	24	1	5	30	0.8	0.0333333
190409A	Mix×10	240min	8	190409AMix×108	16	9	5	30	0.533333	0.3
190409A	Mix×10	240min	9	190409AMix×109	22	1	7	30	0.733333	0.0333333
190409A	Mix×10	240min	10	190409AMix×1010	2	20	8	30	0.0666667	0.666667
190409A	Mix×100	240min	1	190409AMix×1001	20	0	10	30	0.666667	0
190409A	Mix×100	240min	2	190409AMix×1002	21	4	5	30	0.7	0.133333
190409A	Mix×100	240min	3	190409AMix×1003	0	1	29	30	0	0.0333333
190409A	Mix×100	240min	4	190409AMix×1004	25	0	5	30	0.833333	0
190409A	Mix×100	240min	5	190409AMix×1005	1	24	5	30	0.0333333	0.8
190409A	Mix×100	240min	6	190409AMix×1006	25	0	5	30	0.833333	0
190409A	Mix×100	240min	7	190409AMix×1007	22	3	5	30	0.733333	0.1
190409A	Mix×100	240min	8	190409AMix×1008	25	1	4	30	0.833333	0.0333333
190409A	Mix×100	240min	9	190409AMix×1009	22	1	7	30	0.733333	0.0333333
190409A	Mix×100	240min	10	190409AMix×10010	26	0	4	30	0.866667	0
190409B	Negative	5min	1	190409BNegative1	0	4	26	30	0	0.133333
190409B	Negative	5min	2	190409BNegative2	0	0	30	30	0	0
190409B	Negative	5min	3	190409BNegative3	0	0	30	30	0	0
190409B	Negative	5min	4	190409BNegative4	6	3	21	30	0.2	0.1
190409B	Negative	5min	5	190409BNegative5	2	3	25	30	0.0666667	0.1
190409B	Negative	5min	6	190409BNegative6	0	3	27	30	0	0.1
190409B	Negative	5min	7	190409BNegative7	2	2	26	30	0.0666667	0.0666667
190409B	Negative	5min	8	190409BNegative8	6	0	24	30	0.2	0
190409B	Negative	5min	9	190409BNegative9	3	8	19	30	0.1	0.266667
190409B	Negative	5min	10	190409BNegative10	1	4	25	30	0.0333333	0.133333
190409B	Crude	5min	1	190409BCrude1	4	0	26	30	0.133333	0
190409B	Crude	5min	2	190409BCrude2	7	0	23	30	0.233333	0
190409B	Crude	5min	3	190409BCrude3	3	2	25	30	0.1	0.0666667
190409B	Crude	5min	4	190409BCrude4	4	1	25	30	0.133333	0.0333333
190409B	Crude	5min	5	190409BCrude5	7	3	20	30	0.233333	0.1
190409B	Crude	5min	6	190409BCrude6	5	0	25	30	0.166667	0
190409B	Crude	5min	7	190409BCrude7	2	3	25	30	0.0666667	0.1
190409B	Crude	5min	8	190409BCrude8	7	1	22	30	0.233333	0.0333333
190409B	Crude	5min	9	190409BCrude9	11	0	19	30	0.366667	0
190409B	Crude	5min	10	190409BCrude10	3	2	25	30	0.1	0.0666667
190409B	Mix×0.01	5min	1	190409BMix×0.011	2	4	24	30	0.0666667	0.133333
190409B	Mix×0.01	5min	2	190409BMix×0.012	11	0	19	30	0.366667	0
190409B	Mix×0.01	5min	3	190409BMix×0.013	6	0	24	30	0.2	0
190409B	Mix×0.01	5min	4	190409BMix×0.014	3	3	24	30	0.1	0.1
190409B	Mix×0.01	5min	5	190409BMix×0.015	14	0	16	30	0.466667	0
190409B	Mix×0.01	5min	6	190409BMix×0.016	0	5	25	30	0	0.166667
190409B	Mix×0.01	5min	7	190409BMix×0.017	4	0	26	30	0.133333	0
190409B	Mix×0.01	5min	8	190409BMix×0.018	2	2	26	30	0.0666667	0.0666667
190409B	Mix×0.01	5min	9	190409BMix×0.019	0	5	25	30	0	0.166667
190409B	Mix×0.01	5min	10	190409BMix×0.0110	10	0	20	30	0.333333	0
190409B	Mix×0.1	5min	1	190409BMix×0.11	2	2	26	30	0.0666667	0.0666667
190409B	Mix×0.1	5min	2	190409BMix×0.12	0	4	26	30	0	0.133333
190409B	Mix×0.1	5min	3	190409BMix×0.13	6	0	24	30	0.2	0
190409B	Mix×0.1	5min	4	190409BMix×0.14	16	0	14	30	0.533333	0
190409B	Mix×0.1	5min	5	190409BMix×0.15	7	0	23	30	0.233333	0
190409B	Mix×0.1	5min	6	190409BMix×0.16	3	2	25	30	0.1	0.0666667
190409B	Mix×0.1	5min	7	190409BMix×0.17	0	3	27	30	0	0.1
190409B	Mix×0.1	5min	8	190409BMix×0.18	12	0	18	30	0.4	0
190409B	Mix×0.1	5min	9	190409BMix×0.19	2	0	28	30	0.0666667	0
190409B	Mix×0.1	5min	10	190409BMix×0.110	19	0	11	30	0.633333	0
190409B	Mix	5min	1	190409BMix1	1	1	28	30	0.0333333	0.0333333
190409B	Mix	5min	2	190409BMix2	6	0	24	30	0.2	0
190409B	Mix	5min	3	190409BMix3	12	1	17	30	0.4	0.0333333
190409B	Mix	5min	4	190409BMix4	2	4	24	30	0.0666667	0.133333
190409B	Mix	5min	5	190409BMix5	6	7	17	30	0.2	0.233333
190409B	Mix	5min	6	190409BMix6	1	4	25	30	0.0333333	0.133333
190409B	Mix	5min	7	190409BMix7	9	0	21	30	0.3	0
190409B	Mix	5min	8	190409BMix8	3	2	25	30	0.1	0.0666667
190409B	Mix	5min	9	190409BMix9	3	3	24	30	0.1	0.1
190409B	Mix	5min	10	190409BMix10	1	1	28	30	0.0333333	0.0333333
190409B	Mix×10	5min	1	190409BMix×101	4	2	24	30	0.133333	0.0666667
190409B	Mix×10	5min	2	190409BMix×102	10	0	20	30	0.333333	0
190409B	Mix×10	5min	3	190409BMix×103	0	7	23	30	0	0.233333
190409B	Mix×10	5min	4	190409BMix×104	8	1	21	30	0.266667	0.0333333
190409B	Mix×10	5min	5	190409BMix×105	6	1	23	30	0.2	0.0333333
190409B	Mix×10	5min	6	190409BMix×106	0	7	23	30	0	0.233333
190409B	Mix×10	5min	7	190409BMix×107	0	1	29	30	0	0.0333333
190409B	Mix×10	5min	8	190409BMix×108	1	0	29	30	0.0333333	0
190409B	Mix×10	5min	9	190409BMix×109	15	0	15	30	0.5	0
190409B	Mix×10	5min	10	190409BMix×1010	2	6	22	30	0.0666667	0.2
190409B	Mix×100	5min	1	190409BMix×1001	6	0	24	30	0.2	0
190409B	Mix×100	5min	2	190409BMix×1002	0	9	21	30	0	0.3
190409B	Mix×100	5min	3	190409BMix×1003	5	2	23	30	0.166667	0.0666667
190409B	Mix×100	5min	4	190409BMix×1004	7	1	22	30	0.233333	0.0333333
190409B	Mix×100	5min	5	190409BMix×1005	12	0	18	30	0.4	0
190409B	Mix×100	5min	6	190409BMix×1006	7	0	223	230	0.0304348	0
190409B	Mix×100	5min	7	190409BMix×1007	6	0	24	30	0.2	0
190409B	Mix×100	5min	8	190409BMix×1008	3	7	20	30	0.1	0.233333
190409B	Mix×100	5min	9	190409BMix×1009	7	2	21	30	0.233333	0.0666667
190409B	Mix×100	5min	10	190409BMix×10010	0	0	30	30	0	0
190409B	Negative	60min	1	190409BNegative1	1	2	27	30	0.0333333	0.0666667
190409B	Negative	60min	2	190409BNegative2	0	0	30	30	0	0
190409B	Negative	60min	3	190409BNegative3	3	0	27	30	0.1	0
190409B	Negative	60min	4	190409BNegative4	0	7	23	30	0	0.233333
190409B	Negative	60min	5	190409BNegative5	1	1	28	30	0.0333333	0.0333333
190409B	Negative	60min	6	190409BNegative6	2	5	23	30	0.0666667	0.166667
190409B	Negative	60min	7	190409BNegative7	6	2	22	30	0.2	0.0666667
190409B	Negative	60min	8	190409BNegative8	5	7	18	30	0.166667	0.233333
190409B	Negative	60min	9	190409BNegative9	4	15	11	30	0.133333	0.5
190409B	Negative	60min	10	190409BNegative10	3	8	19	30	0.1	0.266667
190409B	Crude	60min	1	190409BCrude1	20	4	6	30	0.666667	0.133333
190409B	Crude	60min	2	190409BCrude2	18	0	12	30	0.6	0
190409B	Crude	60min	3	190409BCrude3	4	3	23	30	0.133333	0.1
190409B	Crude	60min	4	190409BCrude4	0	0	30	30	0	0
190409B	Crude	60min	5	190409BCrude5	4	1	25	30	0.133333	0.0333333
190409B	Crude	60min	6	190409BCrude6	20	3	7	30	0.666667	0.1
190409B	Crude	60min	7	190409BCrude7	8	4	18	30	0.266667	0.133333
190409B	Crude	60min	8	190409BCrude8	13	2	15	30	0.433333	0.0666667
190409B	Crude	60min	9	190409BCrude9	18	7	5	30	0.6	0.233333
190409B	Crude	60min	10	190409BCrude10	11	1	18	30	0.366667	0.0333333
190409B	Mix×0.01	60min	1	190409BMix×0.011	16	2	12	30	0.533333	0.0666667
190409B	Mix×0.01	60min	2	190409BMix×0.012	22	0	8	30	0.733333	0
190409B	Mix×0.01	60min	3	190409BMix×0.013	16	2	12	30	0.533333	0.0666667
190409B	Mix×0.01	60min	4	190409BMix×0.014	0	2	28	30	0	0.0666667
190409B	Mix×0.01	60min	5	190409BMix×0.015	23	0	7	30	0.766667	0
190409B	Mix×0.01	60min	6	190409BMix×0.016	3	0	27	30	0.1	0
190409B	Mix×0.01	60min	7	190409BMix×0.017	4	1	25	30	0.133333	0.0333333
190409B	Mix×0.01	60min	8	190409BMix×0.018	3	0	27	30	0.1	0
190409B	Mix×0.01	60min	9	190409BMix×0.019	0	0	30	30	0	0
190409B	Mix×0.01	60min	10	190409BMix×0.0110	0	13	17	30	0	0.433333
190409B	Mix×0.1	60min	1	190409BMix×0.11	4	3	23	30	0.133333	0.1
190409B	Mix×0.1	60min	2	190409BMix×0.12	2	5	23	30	0.0666667	0.166667
190409B	Mix×0.1	60min	3	190409BMix×0.13	2	0	28	30	0.0666667	0
190409B	Mix×0.1	60min	4	190409BMix×0.14	9	8	13	30	0.3	0.266667
190409B	Mix×0.1	60min	5	190409BMix×0.15	1	0	29	30	0.0333333	0
190409B	Mix×0.1	60min	6	190409BMix×0.16	3	0	27	30	0.1	0
190409B	Mix×0.1	60min	7	190409BMix×0.17	5	4	21	30	0.166667	0.133333
190409B	Mix×0.1	60min	8	190409BMix×0.18	14	0	16	30	0.466667	0
190409B	Mix×0.1	60min	9	190409BMix×0.19	24	0	6	30	0.8	0
190409B	Mix×0.1	60min	10	190409BMix×0.110	22	0	8	30	0.733333	0
190409B	Mix	60min	1	190409BMix1	4	1	25	30	0.133333	0.0333333
190409B	Mix	60min	2	190409BMix2	13	1	16	30	0.433333	0.0333333
190409B	Mix	60min	3	190409BMix3	6	5	19	30	0.2	0.166667
190409B	Mix	60min	4	190409BMix4	0	0	30	30	0	0
190409B	Mix	60min	5	190409BMix5	0	23	7	30	0	0.766667
190409B	Mix	60min	6	190409BMix6	5	2	23	30	0.166667	0.0666667
190409B	Mix	60min	7	190409BMix7	9	3	18	30	0.3	0.1
190409B	Mix	60min	8	190409BMix8	15	1	14	30	0.5	0.0333333
190409B	Mix	60min	9	190409BMix9	2	1	27	30	0.0666667	0.0333333
190409B	Mix	60min	10	190409BMix10	0	11	19	30	0	0.366667
190409B	Mix×10	60min	1	190409BMix×101	5	2	23	30	0.166667	0.0666667
190409B	Mix×10	60min	2	190409BMix×102	15	0	15	30	0.5	0
190409B	Mix×10	60min	3	190409BMix×103	0	0	30	30	0	0
190409B	Mix×10	60min	4	190409BMix×104	14	3	13	30	0.466667	0.1
190409B	Mix×10	60min	5	190409BMix×105	10	3	17	30	0.333333	0.1
190409B	Mix×10	60min	6	190409BMix×106	2	2	26	30	0.0666667	0.0666667
190409B	Mix×10	60min	7	190409BMix×107	0	0	30	30	0	0
190409B	Mix×10	60min	8	190409BMix×108	3	0	27	30	0.1	0
190409B	Mix×10	60min	9	190409BMix×109	25	0	5	30	0.833333	0
190409B	Mix×10	60min	10	190409BMix×1010	0	3	27	30	0	0.1
190409B	Mix×100	60min	1	190409BMix×1001	13	0	17	30	0.433333	0
190409B	Mix×100	60min	2	190409BMix×1002	10	9	11	30	0.333333	0.3
190409B	Mix×100	60min	3	190409BMix×1003	1	0	29	30	0.0333333	0
190409B	Mix×100	60min	4	190409BMix×1004	20	3	7	30	0.666667	0.1
190409B	Mix×100	60min	5	190409BMix×1005	1	18	11	30	0.0333333	0.6
190409B	Mix×100	60min	6	190409BMix×1006	18	2	10	30	0.6	0.0666667
190409B	Mix×100	60min	7	190409BMix×1007	1	23	6	30	0.0333333	0.766667
190409B	Mix×100	60min	8	190409BMix×1008	2	18	10	30	0.0666667	0.6
190409B	Mix×100	60min	9	190409BMix×1009	3	3	24	30	0.1	0.1
190409B	Mix×100	60min	10	190409BMix×10010	21	2	7	30	0.7	0.0666667
190409B	Negative	120min	1	190409BNegative1	0	4	26	30	0	0.133333
190409B	Negative	120min	2	190409BNegative2	0	0	30	30	0	0
190409B	Negative	120min	3	190409BNegative3	2	1	27	30	0.0666667	0.0333333
190409B	Negative	120min	4	190409BNegative4	0	23	7	30	0	0.766667
190409B	Negative	120min	5	190409BNegative5	1	2	27	30	0.0333333	0.0666667
190409B	Negative	120min	6	190409BNegative6	0	0	30	30	0	0
190409B	Negative	120min	7	190409BNegative7	2	4	24	30	0.0666667	0.133333
190409B	Negative	120min	8	190409BNegative8	0	29	1	30	0	0.966667
190409B	Negative	120min	9	190409BNegative9	0	12	18	30	0	0.4
190409B	Negative	120min	10	190409BNegative10	1	14	15	30	0.0333333	0.466667
190409B	Crude	120min	1	190409BCrude1	26	1	3	30	0.866667	0.0333333
190409B	Crude	120min	2	190409BCrude2	25	0	5	30	0.833333	0
190409B	Crude	120min	3	190409BCrude3	18	1	11	30	0.6	0.0333333
190409B	Crude	120min	4	190409BCrude4	2	0	28	30	0.0666667	0
190409B	Crude	120min	5	190409BCrude5	1	18	11	30	0.0333333	0.6
190409B	Crude	120min	6	190409BCrude6	18	4	8	30	0.6	0.133333
190409B	Crude	120min	7	190409BCrude7	25	0	5	30	0.833333	0
190409B	Crude	120min	8	190409BCrude8	19	1	10	30	0.633333	0.0333333
190409B	Crude	120min	9	190409BCrude9	7	18	5	30	0.233333	0.6
190409B	Crude	120min	10	190409BCrude10	22	0	8	30	0.733333	0
190409B	Mix×0.01	120min	1	190409BMix×0.011	13	2	15	30	0.433333	0.0666667
190409B	Mix×0.01	120min	2	190409BMix×0.012	19	7	4	30	0.633333	0.233333
190409B	Mix×0.01	120min	3	190409BMix×0.013	21	0	9	30	0.7	0
190409B	Mix×0.01	120min	4	190409BMix×0.014	2	3	25	30	0.0666667	0.1
190409B	Mix×0.01	120min	5	190409BMix×0.015	22	3	5	30	0.733333	0.1
190409B	Mix×0.01	120min	6	190409BMix×0.016	14	0	16	30	0.466667	0
190409B	Mix×0.01	120min	7	190409BMix×0.017	0	0	30	30	0	0
190409B	Mix×0.01	120min	8	190409BMix×0.018	0	4	26	30	0	0.133333
190409B	Mix×0.01	120min	9	190409BMix×0.019	1	0	29	30	0.0333333	0
190409B	Mix×0.01	120min	10	190409BMix×0.0110	0	10	20	30	0	0.333333
190409B	Mix×0.1	120min	1	190409BMix×0.11	15	1	14	30	0.5	0.0333333
190409B	Mix×0.1	120min	2	190409BMix×0.12	1	8	21	30	0.0333333	0.266667
190409B	Mix×0.1	120min	3	190409BMix×0.13	0	1	29	30	0	0.0333333
190409B	Mix×0.1	120min	4	190409BMix×0.14	18	1	11	30	0.6	0.0333333
190409B	Mix×0.1	120min	5	190409BMix×0.15	1	1	28	30	0.0333333	0.0333333
190409B	Mix×0.1	120min	6	190409BMix×0.16	3	0	27	30	0.1	0
190409B	Mix×0.1	120min	7	190409BMix×0.17	22	0	8	30	0.733333	0
190409B	Mix×0.1	120min	8	190409BMix×0.18	19	1	10	30	0.633333	0.0333333
190409B	Mix×0.1	120min	9	190409BMix×0.19	26	1	3	30	0.866667	0.0333333
190409B	Mix×0.1	120min	10	190409BMix×0.110	24	0	6	30	0.8	0
190409B	Mix	120min	1	190409BMix1	6	1	23	30	0.2	0.0333333
190409B	Mix	120min	2	190409BMix2	24	0	6	30	0.8	0
190409B	Mix	120min	3	190409BMix3	21	1	8	30	0.7	0.0333333
190409B	Mix	120min	4	190409BMix4	0	1	29	30	0	0.0333333
190409B	Mix	120min	5	190409BMix5	0	23	7	30	0	0.766667
190409B	Mix	120min	6	190409BMix6	6	10	14	30	0.2	0.333333
190409B	Mix	120min	7	190409BMix7	20	0	10	30	0.666667	0
190409B	Mix	120min	8	190409BMix8	19	1	10	30	0.633333	0.0333333
190409B	Mix	120min	9	190409BMix9	1	0	29	30	0.0333333	0
190409B	Mix	120min	10	190409BMix10	1	23	6	30	0.0333333	0.766667
190409B	Mix×10	120min	1	190409BMix×101	20	3	7	30	0.666667	0.1
190409B	Mix×10	120min	2	190409BMix×102	22	3	5	30	0.733333	0.1
190409B	Mix×10	120min	3	190409BMix×103	0	2	28	30	0	0.0666667
190409B	Mix×10	120min	4	190409BMix×104	17	1	12	30	0.566667	0.0333333
190409B	Mix×10	120min	5	190409BMix×105	16	3	11	30	0.533333	0.1
190409B	Mix×10	120min	6	190409BMix×106	2	4	24	30	0.0666667	0.133333
190409B	Mix×10	120min	7	190409BMix×107	4	0	26	30	0.133333	0
190409B	Mix×10	120min	8	190409BMix×108	0	0	30	30	0	0
190409B	Mix×10	120min	9	190409BMix×109	27	0	3	30	0.9	0
190409B	Mix×10	120min	10	190409BMix×1010	3	0	27	30	0.1	0
190409B	Mix×100	120min	1	190409BMix×1001	11	2	17	30	0.366667	0.0666667
190409B	Mix×100	120min	2	190409BMix×1002	10	9	11	30	0.333333	0.3
190409B	Mix×100	120min	3	190409BMix×1003	2	1	27	30	0.0666667	0.0333333
190409B	Mix×100	120min	4	190409BMix×1004	20	0	10	30	0.666667	0
190409B	Mix×100	120min	5	190409BMix×1005	1	21	8	30	0.0333333	0.7
190409B	Mix×100	120min	6	190409BMix×1006	25	0	5	30	0.833333	0
190409B	Mix×100	120min	7	190409BMix×1007	4	13	13	30	0.133333	0.433333
190409B	Mix×100	120min	8	190409BMix×1008	3	21	6	30	0.1	0.7
190409B	Mix×100	120min	9	190409BMix×1009	6	8	16	30	0.2	0.266667
190409B	Mix×100	120min	10	190409BMix×10010	17	1	12	30	0.566667	0.0333333
190409B	Negative	240min	1	190409BNegative1	2	25	3	30	0.0666667	0.833333
190409B	Negative	240min	2	190409BNegative2	1	0	29	30	0.0333333	0
190409B	Negative	240min	3	190409BNegative3	0	6	24	30	0	0.2
190409B	Negative	240min	4	190409BNegative4	1	24	5	30	0.0333333	0.8
190409B	Negative	240min	5	190409BNegative5	0	1	29	30	0	0.0333333
190409B	Negative	240min	6	190409BNegative6	0	0	30	30	0	0
190409B	Negative	240min	7	190409BNegative7	5	1	24	30	0.166667	0.0333333
190409B	Negative	240min	8	190409BNegative8	0	24	6	30	0	0.8
190409B	Negative	240min	9	190409BNegative9	2	11	17	30	0.0666667	0.366667
190409B	Negative	240min	10	190409BNegative10	2	8	20	30	0.0666667	0.266667
190409B	Crude	240min	1	190409BCrude1	29	0	1	30	0.966667	0
190409B	Crude	240min	2	190409BCrude2	30	0	0	30	1	0
190409B	Crude	240min	3	190409BCrude3	22	2	6	30	0.733333	0.0666667
190409B	Crude	240min	4	190409BCrude4	21	0	9	30	0.7	0
190409B	Crude	240min	5	190409BCrude5	0	24	6	30	0	0.8
190409B	Crude	240min	6	190409BCrude6	18	1	11	30	0.6	0.0333333
190409B	Crude	240min	7	190409BCrude7	23	2	5	30	0.766667	0.0666667
190409B	Crude	240min	8	190409BCrude8	26	0	4	30	0.866667	0
190409B	Crude	240min	9	190409BCrude9	1	20	9	30	0.0333333	0.666667
190409B	Crude	240min	10	190409BCrude10	24	0	6	30	0.8	0
190409B	Mix×0.01	240min	1	190409BMix×0.011	13	4	13	30	0.433333	0.133333
190409B	Mix×0.01	240min	2	190409BMix×0.012	4	21	5	30	0.133333	0.7
190409B	Mix×0.01	240min	3	190409BMix×0.013	20	0	10	30	0.666667	0
190409B	Mix×0.01	240min	4	190409BMix×0.014	0	1	29	30	0	0.0333333
190409B	Mix×0.01	240min	5	190409BMix×0.015	25	2	3	30	0.833333	0.0666667
190409B	Mix×0.01	240min	6	190409BMix×0.016	12	7	11	30	0.4	0.233333
190409B	Mix×0.01	240min	7	190409BMix×0.017	0	1	29	30	0	0.0333333
190409B	Mix×0.01	240min	8	190409BMix×0.018	0	1	29	30	0	0.0333333
190409B	Mix×0.01	240min	9	190409BMix×0.019	0	0	30	30	0	0
190409B	Mix×0.01	240min	10	190409BMix×0.0110	1	14	15	30	0.0333333	0.466667
190409B	Mix×0.1	240min	1	190409BMix×0.11	17	0	13	30	0.566667	0
190409B	Mix×0.1	240min	2	190409BMix×0.12	9	1	20	30	0.3	0.0333333
190409B	Mix×0.1	240min	3	190409BMix×0.13	5	0	25	30	0.166667	0
190409B	Mix×0.1	240min	4	190409BMix×0.14	3	18	9	30	0.1	0.6
190409B	Mix×0.1	240min	5	190409BMix×0.15	2	2	26	30	0.0666667	0.0666667
190409B	Mix×0.1	240min	6	190409BMix×0.16	15	0	15	30	0.5	0
190409B	Mix×0.1	240min	7	190409BMix×0.17	7	15	8	30	0.233333	0.5
190409B	Mix×0.1	240min	8	190409BMix×0.18	26	0	4	30	0.866667	0
190409B	Mix×0.1	240min	9	190409BMix×0.19	25	3	2	30	0.833333	0.1
190409B	Mix×0.1	240min	10	190409BMix×0.110	25	0	5	30	0.833333	0
190409B	Mix	240min	1	190409BMix1	27	1	2	30	0.9	0.0333333
190409B	Mix	240min	2	190409BMix2	29	0	1	30	0.966667	0
190409B	Mix	240min	3	190409BMix3	28	1	1	30	0.933333	0.0333333
190409B	Mix	240min	4	190409BMix4	0	0	30	30	0	0
190409B	Mix	240min	5	190409BMix5	0	26	4	30	0	0.866667
190409B	Mix	240min	6	190409BMix6	0	17	13	30	0	0.566667
190409B	Mix	240min	7	190409BMix7	10	0	20	30	0.333333	0
190409B	Mix	240min	8	190409BMix8	18	0	12	30	0.6	0
190409B	Mix	240min	9	190409BMix9	1	0	29	30	0.0333333	0
190409B	Mix	240min	10	190409BMix10	3	18	9	30	0.1	0.6
190409B	Mix×10	240min	1	190409BMix×101	22	0	8	30	0.733333	0
190409B	Mix×10	240min	2	190409BMix×102	26	0	4	30	0.866667	0
190409B	Mix×10	240min	3	190409BMix×103	0	0	30	30	0	0
190409B	Mix×10	240min	4	190409BMix×104	25	1	4	30	0.833333	0.0333333
190409B	Mix×10	240min	5	190409BMix×105	24	1	5	30	0.8	0.0333333
190409B	Mix×10	240min	6	190409BMix×106	0	1	29	30	0	0.0333333
190409B	Mix×10	240min	7	190409BMix×107	10	0	20	30	0.333333	0
190409B	Mix×10	240min	8	190409BMix×108	2	0	28	30	0.0666667	0
190409B	Mix×10	240min	9	190409BMix×109	27	0	3	30	0.9	0
190409B	Mix×10	240min	10	190409BMix×1010	2	5	23	30	0.0666667	0.166667
190409B	Mix×100	240min	1	190409BMix×1001	21	1	8	30	0.7	0.0333333
190409B	Mix×100	240min	2	190409BMix×1002	25	2	3	30	0.833333	0.0666667
190409B	Mix×100	240min	3	190409BMix×1003	5	1	24	30	0.166667	0.0333333
190409B	Mix×100	240min	4	190409BMix×1004	21	0	9	30	0.7	0
190409B	Mix×100	240min	5	190409BMix×1005	2	23	5	30	0.0666667	0.766667
190409B	Mix×100	240min	6	190409BMix×1006	24	2	4	30	0.8	0.0666667
190409B	Mix×100	240min	7	190409BMix×1007	1	20	9	30	0.0333333	0.666667
190409B	Mix×100	240min	8	190409BMix×1008	2	15	13	30	0.0666667	0.5
190409B	Mix×100	240min	9	190409BMix×1009	3	3	24	30	0.1	0.1
190409B	Mix×100	240min	10	190409BMix×10010	21	1	8	30	0.7	0.0333333
